# Supplementary material for: Transcriptomic Revelation of Phenolic Compounds Involved in Aluminum Toxicity Responses in Roots of Cunninghamia lanceolata (Lamb.) Hook
Source: Genes (Basel). 2019 Oct 23;10(11):835. doi: 10.3390/genes10110835 (PMC6896160; doi:10.3390/genes10110835)
Supplement: Supplementary file 1 [file genes-10-00835-s001.zip]

Archive with 17 entries (17 files):
- Supplemental files/~$Table S4 KEGG pathway annotation of Unigenes in Chinese fir roots under Al stress.xlsx
- Supplemental files/~$Table S6 DEGs statistics of Chinese fir roots in TC1 group and TC2 group.xlsx
- Supplemental files/~$Table S9 KEGG pathway of DEGs in TC1 and TC2 groups.xlsx
- Supplemental files/Fasta File S1 Sequence of DEGs using for qRT-PCR validation.fa
- Supplemental files/Figure S1 Characteristics of Chinese fir unigene homologues in four protein sequence databases.png
- Supplemental files/Table S1 Primers of candidate DEGs used for qRT-PCR.xlsx
- Supplemental files/Table S10 TF analysis of Chinese fir roots in TC1 group.xlsx
- Supplemental files/Table S11 TF analysis of Chinese fir roots in TC2 group.xlsx
- Supplemental files/Table S12 TF classification of Chinese fir roots.xlsx
- Supplemental files/Table S2 Summary of Illumina sequencing results obtained from Chinese fir root tips grown in Al or control (CK) treatments for 1 or 72 hours.xlsx
- Supplemental files/Table S3 Number of Unigenes matching the 20 top species in the Nr database.xlsx
- Supplemental files/Table S4 KEGG pathway annotation of Unigenes in Chinese fir roots under Al stress.xlsx
- Supplemental files/Table S5 KOG Classifications in Chinese fir roots under Al stress.xlsx
- Supplemental files/Table S6 DEGs statistics of Chinese fir roots in TC1 group and TC2 group.xlsx
- Supplemental files/Table S7 Common DEGs of Chinese fir roots in TC1 group and TC2 group.xlsx
- Supplemental files/Table S8 GO classifications of DEGs in TC1 group and TC2 group.xlsx
- Supplemental files/Table S9 KEGG pathway of DEGs in TC1 and TC2 groups.xlsx
