# Supplementary material for: Transcriptomic Revelation of Phenolic Compounds Involved in Aluminum Toxicity Responses in Roots of Cunninghamia lanceolata (Lamb.) Hook
Source: Genes (Basel). 2019 Oct 23;10(11):835. doi: 10.3390/genes10110835 (PMC6896160; doi:10.3390/genes10110835)
Supplement: Supplementary file 1 [file genes-10-00835-s001.zip › Supplemental files/Fasta File S1 Sequence of DEGs using for qRT-PCR validation.fa]

>Unigene0007397
  phosphate transporter gene Pht1 [Cunninghamia lanceolata]
AGTAGTAAATATTTGTCCTGTTTTTATTGAACAAAATTAATAATTTAACTATTTAAGAGT
AACCCAATAATACATTTTTCTTAATATTCCACATGCAGATTTTGACAAAGTTTTCCGCTA
CTAAACTGGCGCGGTTCTGGAAGTTGAAACAGATCGTGGAAGCTCAGTTTCTCCTTGTTC
ATCATTCTCGCCGGAGAGCTCTTCGAGCGATTTGCCGTTGGTTTCAGGCACCAGAAACGT
GAAAAGAAAGCCCAAAGCATTGGTGACTCCCAGAACAATGAGAGAATTCTTGACGCCAAT
ACCCTTGTGATACCCACTGTCAACTTGAGATTTGTGGGTGCTTTGAGCGGCGTACAGGAA
ACCGAAAGCTCCAACAATGGCGCCTGCCTTTCCCGCCGCCGCCGAAATGCCGTGGCAAGT
CGAGCGGAGCCTGGCCGGAAAAACTTCCGCTGGGACGATGAAAGTGGTGCTGTTCGGACC
AAAATTGGCGAAGAAGAAGGTGAACGAGTAAAGAACCACGAACGCAATGTGGTTGCCGTC
GCAGAAGGAGTCGCCACATTTGGTGCCGCGCCAGTGGTTATACGGGATGGCCAAAGCAAA
CATGAAGACCGTCATGAAGAAGAATCCCATGAGCTGAATGGTGAACCGACCGATGCGGTC
GATAAAGAAGACTGTGAACCAGTACCCCGGAACTGTAGAACACAGAGCAATGATCGTCTG
TGCCTTTGCTATGCGATAAACTTCTTCAATGGCGTTTATTTTCTTGCCCGCAGGGATCCA
TCCGACGGCCGTAAAGATGTCTTTTTGGAAGAGATTTTGGCTGTAGTAGGCGATGTCCAG
AAGAAACCAGGTGGTTGTGGTGCCCAGCAGATGAAGGCCGTGCCTTTTTAGGAATTGTGA
TGAAAATAAGCCAAAGCTCGGTTCCGTGGACGCAATTTCATCGATCTTTGAGCGATCTTC
TTCAATTTCGACCTGCATAACCCTAGACATGTCGGCCGCGGCTTGCTTTGCGTTTCTTTC
TACCAGAGCCGTGTAACGGGCGGTTTCAGGCATTTTCATGCGCCAGTAGTAAGTCATGGC
CGCCGGGACGGCTCCGAACATCAGAATTAACCTCCACACGAAATCCGCTTCGCTCACAGT
CGAGCCTTTGGGATCCGTTTCATATGCTGGAGCCCTAAAATGTTTCTTGAACCCTAATGA
CACTATAATGGAGACGGCTCCGCCTGCCAGGATTCCAAACCCTTGCATTGCGAATACGGC
TGCAATGAAGGCGCCGCGGGTTTTCTTGTTGGCGTACTCGGACATGATTGTGGCGGATAG
AGGATAATCTCCGCCGATGCCGAAACCGAGCCAGAATCTGAAGAAACAGAGTGTTGTCAT
TACAGATTTGGCCGTGTGGCCGAAGGAGAGGCCGGAGGCTATGGAGCAGATCACCATGAG
CATGAGTGTCATTCCGTATACTTTTTTCCGTCCCATTTTGTCGCCGAGCCAGCCGAAGAA
GAGTTGTCCGGCTAGGGTTCCGCAGAGGGCGACTCCATTAACGGCGGCCGAGACGTTTGG
GGGCAGAGAGCCGGGCTTGGGATTGCCTTCCTGGTAGTAGTAGATTCTTCCCAGGAGCCT
CGTCACTGTGGAAATGCAGAAGAGGTCATACGCATCTGTGAAAAAGCCCATGCCTGCAAT
AATGATTGCTGTGAAGTGGTACCATTGCGTTTTCGCAAGATCCAAAGCATTCAATACTTC
TAGCTGCTGCTTCGCCATGATTCGAACCTCAGACCTCTCCCTCGGCTCTTGTTCCCTTGA
CGAAAGTATATTTGTTAATGGCTTACAAATTCTTGTTTCATACAAATCCTGTTAATAACC
CTGTAAGAAGAGCATCTTCCACCGGATATTCAATTGCTGTTAGAGATAGACACTCATCGA
ACAAGTCAAGTCAACTGTAGGTGAGATACTCACAGTTTTTCTCCGTTACACACTATAAAG


>Unigene0007466 peroxidase-like protein, partial [Picea sitchensis]
GAAAAATGAAGACAGAAAGAAGTCAGGTGCTATAGTTTGTAGGTAGTAATTATCATACAG
CAATTAGCAGATTGGAAAACTAAGTTACCAGACAGCGCAATCATGTCCTTGGTAGAAAGA
CCCTGAGCGCTAAAAGCTGAGATGAGTGCGCTGAGGTTTGATGACGGAGCAGGAATATTG
CTATTTGCACCGCTAAGGCTTGCAGTTGTGGAGTCTCTTCTTCCCAGCTGCACTGTCCAC
GTTGGCCCTCCAAGCTACAAGAAAAAAATAATTCATTATACTGGGTGGAGATTAGAGCAC
GCATTTTCCGTTTAAATATATAGTCAAAAATAAAAAATAAAAATAAAAGAAATTGGAAAA
AATAAAGAATAAAAAAAAAAAAAATTGTTATGGAGCATTCTACAATTGCAACGGGTGGAG
ATTAGAGCAATCATTTTCCCCATAAATATATAGCCAAAAAAAATTTAAAAAAATCAAAAA
ACAAATTGGAAAAAATAAAAAATAAAACCCAAAAAAAAATTGGAAATTGTTGAAGGAAAA
AAAAAGTGGAGAAAATCACAAAAACTATGGAACCAAAAAATGAATTGGAAATAAAAATAA
AAACCAAAAAAAAAATTGTGAAGTAGAAAAAATCACAAAAACTACGGAAAATTCAAAAAC
GATATCTCTCGGCATACGCCCAGCCGTAAACAGCCGGTGAGTTGTGGCGACTGGCTGTAC
GGCTTTTTCCAGCAATGTACCCATCGACAAAATCTAATAATTGTTTCGATGAATTTATTT
TCGACCATCCATTCTGAGACGTGCCGTACACTCACTTCGACTGTTTCGACCCTGTCGTAC
AGATTTCGACCACCCGGTCATTTGCAACGCACCGGCTGGTTAAGGTTAACCTCAACATAC
TGTAAATATATTTTTTTAAATATAAATATACTAGTTCATAGCAGTTTTTTAAAATCTGAA
AATTTGTGGAGTTCCAAGTGTTAAAATTTTTGCAGCCAAAACACAAGTGCCGATCAGAAT
TTGAGACAGCTTCTGAAACAACCGTATAAAATAAAACAAACAATTATTTTCATCATTTCT
CATCTCTTAACCCCTTGTTATTCAAGCAAAGGGATGCCATGCTCTGTTTTGAATTCCATA
TACTCATATGGAATAGGTTGGAGCTAGACTGAGTGACATCACTATTTTTGTCAATCTTGA
CCTTTATTTTCTTTTAAGCTTAGTGAACACTAGAGGGAAACAAGGGAGTGGAGGACATAT
AGATGATTTTTCAGGGTTTGCTGGGGAGGAAAACTTAGCAGCTTTGGCATCAGACTTCAA
ACATGGAGTTTGCGAAACAGGGGAATTCTAAGGTCATTCACTTTGTGTATGTGGGAATTA
GACAACTAAAGCCTGGAATTGGCAGCTTCTCGAGAAACCAGTAAATCACAAGAAGATATG
TGGTTTGCAACAGGCAAGATAAGTGGTTGGAAACATTGGAAACGACAATTAATACATCAT
TGCCTCATATCAATGTGCAGGGAGGTGTGTGTGTGGGAATAAAGGCCATGCATGGCTTGG
TCAAGAAAAGGTGTACTATAGATGATCTTGGGGATGGACATGGGTTCCAAAAACCTCCTG
ACTTCCCG

>Unigene0012553
  Inorganic phosphate transporter PHO84 [Anthurium amnicola]
GTTCAGACAGACATTTGGAATCGACCTAGTATCGATTCCATCACTCAATTCGTCATCATC
ATCATCATCATCCCACAATTAAATCCAACAAGAGAGTTTCCCCTTTAAAAATCAATCTTT
TACCTTGCCTATTTCACCGTAAGACCTAGTCATGACTCACGAGGTGAAGAATCAAACCAC
CATGGTCAAGGACCAAAGAATAATCGAGGAGCAAATCGAGATCCCAAATTACGATGAAAA
ACGAAGAGCCGCTCTCGACCAGATCGACAATGCCAAGTTCGGCTGGTTTCACATTCGAAC
TTGTGTCGTGGCCGGTGTAGGTTTCTTCACCGATGCTTATGACGTGTTCGCGATTAACAT
AGTGTCTATTATGTTGGGATACGTCTATTTTAATTCATCAAACGGTTCGGGTCCTCCAGC
GAACATCGATTTGGGTCTAAAAGTGAGTGCGCCTATTGGTACTCTCATTGGTCAATTCGG
CTTCGGTATCGTCGCTGATATGTTAGGTCGTAAGAGGGTTTATGGTATGGAATTGATGAT
CATCATCATTGGTACGATCGGTACGGCTCTTTCTTCTTCCGGACCGGCTGTCTCTATTCA
TGGTTGTATCATCTTCTGGAGAGTTATCTTGGGTTTTGGCGTCGGAGGAGACTATCCTCT
GTCTGCAATTATTACAAGTGAGTTCGCAACCACATCTAGAAGAGGTGCTATGATGGCCGC
TGTCTTTGCCATGCAAGGTTTTGGAATTCTGACGGCCGCGATAGTCTCTACGATTGCCGT
GATTGCATTCAAGTCGTCCATTGATAGTAACACTCTAAACATCGATTACATATGGAGGAT
TGTAATAGGTGTGGGTGCAATTCCCGGACTTGTTGCCCTCTATTTCCGTCTCACCATTCC
CGAAACTCCTCGATTTACAATGGATATTGAACGCAACATCGATCAGGCATCCCAGGACAT
CACCAGCGTGTTGCAAACTGGCAGCTATAAAAACAGAGATGCTGATGCTATAGTCATAAA
GGTCGATGCTCCTAAAGCCTCGTGGTCAGATTTCTGGGCTTATTTCGGTAAATGGGAAAA
TGGAAAGATTTTAATCGGAACCTCGGTATCCTGGTTTGCTCTTGATGTCGCTTTCTACGG
AGTTGGTTTGAACAACAGTATCATCTTGGCAGCAATTGGTTATGGAAATGGTAACCCCTA
TCAAACTTTATATAACATCTCCGTTGGCAACATCTTCATCGCATTATTGGGAACCGTCCC
TGGTTATTGGTTTACCGTCTTTTTGGTCGACTCGTGGGGTAGGATGCCCATTCAGAAGAT
GGGCTTCGTCATCCTCACCGTCCTATACCTCGTCCTTGGGCTCGCTTTTACCCCAATCAA
GAATGCATCCTCGGCCCTTTTCGTTTTCATATTTGCCCTTACACAGTTCTTCACGAACTT
CGGACCCAACGCTACTACTTTCATCGTTCCGGGAGAGGTTTTCCCCACAAGGTATCGATC
TACCGGCCATGGTATTAGCGCAGCATCCGGCAAATTGGGTGCTATCGTAGCTCAAGTAGG
GTTCGCCAAAATAAAGGACTTGAACGGCAAAAATAACAACATAGGTCTTCTACTGGATAT
TTTCGCTGTCTTCATGGTGATCGGTCTGATTGTCACTTACCTAATTCCAGAAACCAAAGG
AAGAACATTAGAAGACTTGTCAAACGAAAATCAGGAAGGATTTGTCAAAGGTGTAGGAGC
AGCTGGGGAAGCACGAGCAGGACTTTTCGCTTATCGAGCCCGTGCAAACCAGGACTCTTG
ATTTTTTTTTCTCCCTTTTTGATTTGCACTTCTCTTTTCCCTTATAGAACAGGACACTAT
TGCATTCTGGCTCTTTTCTTCTCTATATATTTTGTGTTTTTAAAGCTAAATATCAAGGTA
ATCGATATAATTGATACGTAAAAAAAAAAAAAAAGGAAATTCCTTGATGTGTATTTATAA
TTTTCTCTTATACAAAAATATCATTTTTACAAAATCCGTCTTTCTTTCTTGGCTTATTGT
GTAATCATATTTCTTAACTTTAACGAATTCCGCTATGTTTAAGGATTTTTTATTATAGTA
TAACATCGATCAAATACGA
 
>Unigene0022972  phenylalanine ammonia lyase [Cunninghamia lanceolata]
AATGACTGAAAAACTCATGGCCGGTACAGTAAAGCAGTTTGGTTGCAAGAAACATTGTCA
GAAAATTTATTGTTATTGCATACCATAAGGCAACCAAACATAAGTTCCATAAGAAACCAA
TTCATTAAACATGGCTTGAAATCAAAGAAATTGCATAATTTAATCAACATGTACACGCAA
TGGCCAAAAGATCTAACGATGATTTCATCTCCAGTAGATCAGTCGGGAAGTAAAACCACG
AAGCAAACGCTGCCTAGGTAGTGCAAAATCAGATACTAAAGAAATCTCTGAGCTGAACTC
CAAAACATTATTCTTGCCATCTATCGAACACAGAAAATTCAGAAGGGACCTGGAGTTCCC
TTCCAGCCGTCCAGGCATTTCAAAAGAGGAACCACCATTTTATCCCGGCAAATGGCGTCG
TAGACAATTTCAATACACTCGCCGGGAGATGTGGCCCGAGTTCCTGTCAAAAATTTAGCG
CCAACCTGGTTTCTTACGAAATCATAGAGCGGATAAGAGCGGCAATCCTGGATCCGGTTA
GGCAATGCACTTATTCCTTTATCATAATTCACCCTTGTCAGATCAACCTCAGATTCCAGC
TGCGCCTTCAGTTCCTCTTCAAACAGATTAATCCGGTGGAAAATTGAAGTATTGGGATCC
TTTTCAGCGTCGCCATTGTTGAAAGCATGCTCCACCAGAACCTGCCTAACCTTTTTCATC
AAAGAATATCCAGCGCTGCAAGGATCATCAATATAACTGAAAACGGGTTCTGCATCCACA
ACCTGAAGCAAATCTTTCTCACAGAATCGGCCTGGCAAAAGCTCTCCATTTGCTCCAGTA
CTAAGAGTCTTCCTTGCAACCTGAGTCACAACTTGTTTCACAGTCGCCTGCATATTTTCC
TCCAGATGGCGTAAATCTACAGCCTGACAAATTCCGATCAGGTATGTGGAAAGCATGAGC
TTTAAAATATCCACAGCCTCTGCAGATTTCCGGGCAGAAATCAGACCCAGGGAATTAACA
TCCTGATTGTGCTGCTCTGCACTTTGGACATGAGTAGTGACAGGATTGGCCAAGTAAAGA
AGCTCAGAAGTATAAGAAGCCATGGCGATTTCTGCCCCTTTGAGACCATAATCCAAGCTA
GGGTTTGGTCCCCCGCTGAGATTTGACGGCAGGCCGCCATTATAGTAATCATTCACAAGC
TCGGAGAATTGAGCGAAAACAAGCTTACCGATCGCCGCAACAGCAAGCCGGAGATTATCC
ATCGACACTCCAATTGGAGTCCCCTGGAAATTTCCTCCATGAAGCGCCTTATCTCTGGCC
ACATCAATTACTGGATTATCATTGACAGAATTGATTTCTCTCTGAATCATTTGCGTCGCC
GCCCTGATCACTTCAACCTGAGGGCCAAGCCACTGCGGAGATGTCCGCAAAGCATAGCGA
TCCTGCTTAGGTTTCTGCAAAGGATTCAATTCATGCAACTTTGCAGCATATTGCATATAT
GAGCTTCCATCCAGAACATACTCCATTATCGCCGCAGCTTCCATTTGCCCTGGATGATGC
TTAAGTCTGTGAGTTAACGGATCTGTATATTCCGGCTTCCCGTTCATAACTTCACAGAAC
ATTGCAGAGGTCACTTCAGCAAGAACAGCAAGAACATTAGCATCAAAGCACACCATAGAA
CCAAGGGCTGCTCCAACAGAAGTGCCATTAACAATGGCGAGCCCTTCTTTCGGCTGAAGC
TGAAAGGGGGTTTCAACCCCAATCTTCTTTAGGGCTTCAAGACCAGTAATTTGAACCCCA
TCGGCTGTCATGGCTCTGGAATTAGGGCGCCCGGTGAGCAAACCAGCAATATATGACAAC
GGAACAAGGTCTCCAGAGGCAGAAATTGTGCCTCTGAGAGGCATTTTGGGCGTAATTCCG
GCATTGAGCAGCTTTTCCACAGTCTCCAACAATTCCCACCGAATTCCAGAGAATCCTTGC
ATCAGAGTATTGGTTCGAACCAACATCGCAGCCCGAGCAGAATCTACAGGCAAAAGAGTC
CCTTCCAGCAAAACTCCCGCATTGAGAAATCGAATGAGCTCTGTTTGCAGCTTCGCTCCC
TGATTTGTGCGGCGGTGAGAAGTAGCTCCAAATCCAGTAGTCACACCATATGTGTCCGTG
CCCTTGTTCATCTGATTCATCACCCATTTCGAGCTTTCTTCCACCCTTGCCTTTGCAGCC
TCTGCATCCAACTTCACCTTCACTTTAGGCCTCCTCGCAATGGCTGTAACATCCGCAATT
GTGAGAGATTTTCCCTCAATGCAAACCTCAGCAGATTCCAAATACGAATGCACCATATTC
TTCACTTCATCCAAGTGATTTCCTTCCATGGCCTTTGCTGCTCGACCCCAGTTCAGGGGA
TCTGTAGAAACCATGCACAAATCACTCTTGATGACAGGAATTTCCACCATTGTTGTTCCT
GCAACCATTTTTGCTCTCCAGGTAATACAATCTATACAAATGTGGAAGCAATTGAAGAGG
GAATTCGAGTTGCAGGACAGAGAATGATCTGATTGTCGTAATATACTGGTTTTTTTCCCC
AACTAATACCCAGTAAAAGGCTACAATTCAAACACGAGGTTGCAACTCAACTTCCGGCCT
AATCCACGTGTACGCGTACAGATCACCAACCCATGATGGATTTTTTTAGGGTTTGCCTGC
AGTTGAAGCAGTCGGGTGGGTGTTGGTGAAGATGTAACTAATGGTCCATTCATTCATTCT
TGCTCAACAACCTCTTCTCTTCTCATATTTAATCTTTTCCCTTTCTTCTATTTCAGGTTT
G

>Unigene0062724
  PREDICTED: aluminum-activated malate transporter 10-like [Phoenix dactylifera]
TATTGATAAGTGCTATAGGTGGTACTTAGGAGTAAGGTGAATGGGTACTGAGCTTTTGCA
AAGAAAACTCAGTAATACTGATTACTTTTGTTTGCTTCTAATGCCTCTTATCATCTGCAG
GGTGATAAATACAGTGGCTAATGGCATACTAATAGTAAGGATACTTTGTAGTAATAATGA
CTAAAGCTTGCTCCATCACTACCCATTGTTAGCCCAGCTTAAACAGCACAGTCTAGACAA
ATTTTGACCATCAAAAGAATCTGTGGTGACTTGAACTTGTAATCTGCCTGCTGCCAACGT
GACAGCTACAGCACACTCTAAACAAATCTTGACCAACAAAATATTCTGTCATGACTTAAA
CCTGCAACCTGCCTGCTACCAACTTAGCAGCTTACTAATTTGTCTGTCACCTCATAGATA
TCAAAAGTGTATCTCTTTTAAAAAGCCAAAAAAACTGCTTAAGAGTGTGTTGGATAAGAG
TGGCCCTCATTGTTAGAGGTGATGTTAGAGTGAGTTGCAGAGTCTATGTAGGCCTGCACT
TTTTTAACTGGAGGTGGTGGAGGAGCTTGTTTGGCTGCTGCCAGTGATAATGTTGTCACT
GCTGGAATTATTGTTATTTGTTTGTTTTCTACTGATTTGAAATTTGCACGCTCCCCCAGC
TCCTCCACTGCCTCAATTACAGTGCTAAGCCTAGCCACAAGTTTTTTGAGAAGACATGCA
ACTGTGGCCAGAGCAAGACTATCCATGAAGTTTATTGCTGTTTCCTTATTGTCTTCTGTT
CCACTTTTGTTTTTTCTTTTTCCAGCATTCTCCACTTGCTTATGTATCAAAGATGGGAAA
AGATTTTTAGCTTCAGGGTCTGTATTCCCACCATGTGGCTGCAGTGATTCATCAAAAACC
TGCCATCTTTTACTGTCGATGAAAAGCTCTGGATGTGATATCAAAAAGTTCTGGAGCTCC
TCCACTGCTCTGTTCAGTTGATTGATCATGAGATCAGGTTTGATGCTCCTGGTCATGGTC
TTTATGCTGTCTGCAAGTTCTATTAGTACTTTGGAGCATTCGGCTGCGATTTTCATGCAG
GGCGCTCTCATATGTGATGATTGCACAGATGATGGTGCCATGGTTTCAGAGATAAGGCAA
CCATTCAAAGCTTCTACACAATATGCACAGTAACGCATAGCTGCTCCAATTTTCACGTAT
TGGAGCCATGGGTATCTGAACCCAAATGGTCCGTGTGCAGGCTCCCATCTAGCAAAGTTG
GCAAGGGATTCTTCTGAAGACTTGGAATTCAGAACGCATTTGTAGCCCCTGGAGACTTTG
TCCTTGTCGTCGTCCCCTTCTTCTCGAAAATATTCAACCACACATCCTTCACAGGATTGG
GCAAGCCCTTCCATATTGCGAATGATCAATTTATGAAGATCTTCTCCGGCCCAGATCGGG
CAAACGACTAAACTGATGGTTATACATAAAATACATCCCACGATTATGGTGGCGAGGCGC
TCATAAGCCTGTACAAATAACTTGTCGACGCGATATCCAGAAATCGTCATGAAGCTGAAG
GTGAGAATGAAGATTAGCAGTCCATAATCATATCTGGCCTTTATCCTCGGATGAAAACGT
GCAAAAGTGACCACTGCGCCTTGTACAAACACAGCAACACCTAGAATTATTGGCTCAGCT
TTGTGCCCAGCACAATCGGCAACATAATTTACTCCCACTGCCAAGGTCCCTCCTAACAAT
GTTGCACACATTCTATTCAACCCCCTGCTAAGGGTTCCACCTGCAGTGAATTCAAAAACC
ACCACCACTGTCATGACAGCCCATAAGGCAGTCCCCCCAACGCTAACAAAGAGTGGGTTC
ATGAAATAAAAGAGAGAAACCAGAGCAAGTCCCAATCCAGCTTTCATGGCATGAATAATT
CTCCTTGGATCGTCTGCCCCCAGCTTGTATATCTTGTTACAGATCGAAACCAACCCAGAT
TTCCAGCCATTGATTATCTCACAGATTTTATCCAAGACTCGATGATGAAGCCCCTTCTGA
GAAGGTTTCAGATCAACTGAGTCATCGGGAAGGTTTATCTTCCATTCTAAACTCGAAGCC
TTTGCTTTCGACTCGGCCATGGTGGTAGCCCTTAGGATCCAGTCGAAGCTGTGATTGTAG
TCGTGTGATTAACAATTATTGCTATATAGAAAAAATCTAGTGAATATGACAGACTATCAA

>Unigene0063962  p-coumarate 3-hydroxylase [Cunninghamia lanceolata]
TCTCACAAATTTATATTCATATTCATATATATTATATATATATGAATTGACCAGAATAAA
CATCCTCAAGGGCATCCTGCTAAAATATTTTTTTAAGTAGCATCAATGCACCGTGTGACT
ATTCAGGTTGTCCTCTAACTAAGAGCACATCCTCCCGCATGTGGAATCTATGGAGGCTGT
TGATTGCACTTTCTACAATGCAACGAGCGCTCTATGGAACTGCCCTTTCCAACATAAACA
TACAAATTTACACTAGTTAAATACACTTAATTTATCAATTCAAGTTGCAGATGAATATCT
TCTAGAGAGAGTGCCTGATTTGATAGATGTATATTTGTTTAGAAAACATACAGTTATTGC
ATACCACAAACAAAATGGGTTTCAGAGGTTGAACATGGCAAGGGTAATCCATCTTCTTGC
ATAGCTGAAACTCTCACATTTTTGGAACTCTATGGTAGAGATGCTCAGGTAATCGAGGAA
TCGCAATGGCCTCTACAGGCTTGGCCATGAAAGTTACTAGTCCGGGAGCCTCTGTGAGAT
CTATTTCTTCTGCCTTCATCCCTACAGGAGGGGCCCAAGTAAAATGATGAAGTAAGTGGG
CCAACATAGACTGAACCAAATAAATACCCAATTGTGCACCAGGGCAGACCCTCCGCCCTG
CACCAAATGGCAGCAATCTATAATCATGGCCCTTAATGTCAACATCCTCTTCAAGAAATC
TTTCAGGCCTGAAGGCCAATGGATCCTTCCATATAGCTGGATCCCTAGCAATGGCCCACA
CATTAACTTGCACATTGGATCCTTTGGGTATATCATAGCCACCTATCTTGACATTAGCTG
TTGCTTTGTGTGGAAGCATCAAGGGAGTAGGTGGGTGCAAGCGGAGAGCCTCTTTTGTGA
GACATTGCAAGTAAGGCAAATTAGCAAAATCAGTCTCATTGATTACTCTGTCCGTGCCAA
TCACCCTATCTAGCTCTTCTTGAGCTTTCTGCTGTACTCGAGGATTGCGAACTAGTTCAG
CCATGGCCCATTCCACAGTTATGGCTGTTGTATCCATCCCTGCAGTGATCATGTCCTGCA
ATAGATTACAGAAATTTGTAAAAACAGTTAACATTATTTATTTTAAGTACTTGTATGAAT
TGGATGGCATTGCATTATGTTCTATTACCCAAAATTGGTAAGGCGGCCAAAGAGACTCTT
GAAGGATAGCCTAGAACAAGACCACAAAAGACTATTGAACAGGGCAAAGGATCTGCTAAC
AAATATGGTCATTTAAGTCATCATTATGAAGTATTTGGGGATGATGAAGCTTATTATTCA
ATGAACATTATTTATTTTAAGTACTTGTATGAATTGGATGGCATTGCATTGTGTTCTATT
ACCCAAAAATGGTAAGGCGGCCAGAGAGACTCTTGTAGGATAGCCTAGAACAAGACCACA
AAAGACTATTGAACAGGGCAAATGGATCTGCTAACAAGTATGGTAATTGAAGTCATCATT
ATGAAGTATTTGGGGATGATGAAGCTTATTATTCAATGAACATCATTTATTTTAAGTACT
TGTATGAATTGGATGGCATTGCATTATGTTCTATTACCCAAAATTGGTAAGGCGGCCAAA
GAGACTCTTGAAGGATAGCCTAGAACAAGACCACAAAAGACTATTGAACAGGGCAAAGGA
TCTGCTAACAAATATGGTCATTTAAGTCATCATTATGAAGTATTTGGGGATGATGAAGCT
TATTATTCAATGAACATCATTTATTTTAAGTACTTGTATGAATTGGATGGCATTGCATTA
TATTTTATTACCCAAAAATGGTAAGGCGGCCAGAGAGACTCTTGTAGGATAGCCTAGAAC
AAGACCACAAAAGACTATTGAACAGGGCAAATGGATCTGCTAACAAGTATGGTAATTGAA
GTCATCATTATGAAGTATTTGGGGATGATGAAGCTTATTATTCAATGAACATTATTTATT
TTAAGTACTTGTATGAATTGGAAGGCATTGCATTGTGTTCTATTACCCAAAAATGGTAAG
GCGGCCAGAGAGATTCTTGTAGGATAGCCTAGAACAAGACTACAAAAGACTGTTGAACAA
GGCAAATGGATCTGCTAACAAGTATGGTCATTTAAGTCATCATTATAAAATATAAAGTAT
TTGGGGATGATGAAGCTTATTATTCAATGAAGGGTTATCTGGGGATATGTAGGCTTACCC
AAAGGAGTCCAATGATCGTATCCTCACTCAGATCATATTTTTCTTGTAGTGTAAGCAGAG
CATCCACAAAATGTTGTTTGGCACCACTTTTCTGTCTAGCCAGAGTGTGCTCTTCCATAA
TGGCTTTGGTGAGTCTGTCTCTCCTCGCACCATGCTTAGCAAATGCACCTTCTTCCAAAG
GGAACATCCAACGGAGATAGGGAATATGTTCGGCCATAGTGAGGGAAGCTCCCAGCTTCA
ATCCTGTTCCAACTATTTCCTTGAACTCCACTCCTTGTGGATCCATCTTCCCTTCTTCGT
TTACAAACCGCTTTCCAAAGGCAATTCTGGTAATGTTGTTGAATGCCACAGCTGACAGAT
ATTTCTTAACGACCAAAGACTTACCTGTGCCTTCCGTACAAGAAACATTAGTCAGCAGCA
ATCGTCCTTATCAAATCAAAAGAACAAAATCTCATACTGACAAAAATAAAATGTTCAAAT
ATCAGCAGGGAACAGAACAGTCATACAAACTTTAAAACAACTGCCTTTCAATGAATTTCA
ACTTCATTGATCAGAAGCACTGAAATGCAAATACAAGCCAGGCAGGAAAAAGAGTCAATC
AAGAATTAACTAATAGGCACCCAAAGGTGAATATCTATAAACCTTGGTCTGAGACAAAAT
CATTTTTCTTTCTATATTTCTTGGTCTAATGAATTTTTAATTATGAATACCAATGTTTAG
TAGCATTTGATTCAAACACCAACTGTTACACATGTTGTGATTCAAAAAAACCCTCTCAGA
AGGCAATCGAATTGACTTGTACAACAATTCCATTGTGAAGTGATGTAAGGCCAAGATGAC
CAGTGATTTCTAAAACCATTTAATTGGAAAGTGCTGCAAGGCCAAGATGACCAGTGCTTT
GTAAAACTACTCCTTTGTGAAATGATGTAAGGCCAAGATGACCATGGATTTGTAACGCGA
GGTGATGTAAGACCTAGACGACCAGGGTTGAGTATAAAGGTAAAGGTATTTTTTTTTGGG
TCTAACACCATCCACCAATTTGGTATACCACACCCCCTTGTCATAGAGGATTATTTTTCC
AATACCCTACCCGCCTCTGGATTCCAACTTGTGTCTAGTATACAAACCTTACCATTAGGC
CCACTCAAACTGTACATAAACAGGGTTATTTGCATATGTAAGACCAATAGTCGATTTTCT
TAGTCCTTTTGGCAGCCTTGAACATGTCAAGTTTAACTGAGTTTAGACCATATAAATTAT
GAAGAGTGACAATAGCAAATTTAGGCCTATTATCCTTGGCTGGCTGGTTCTCTTGGTTGT
TTACAATAGGAATGCATTCAGCACTCACTTCACAATACTTTTAATGAGAATGTTAGGAGC
CGAACATATGTTATGCAGCAAATCACATTTTCAATTACAAATAAAGATTTTTTAAAAACA
GGAAAAGGTTGAAAAGTAACATATCCATCCACAACAATCAACTATTATGTTAGATGTTAG
TAGGAGGGCCACTTTCATTCTGGCATCACCTCATTGTCATATAGACCATATTAATATGGA
ACAATCTATCTTGCTGCTGACCAAACCTTACATGGAATTAGTTTTTTTAGATGATATGAC
AACCAATAACAATAGCATAGCAAAGCATACCTTGATCCTT

>Unigene0067300
  auxin/aluminum responsive-like protein [Picea sitchensis]
GACTGTTGCCTGGTGAACAAGGCACCCTTTCTCAAAGCATTGGGATGGCTGAGTCACGTG
TCTCAATCACCTCCTAAATCAAGAGGAATATCTTCACATTTTTTTCAACCATTTCCTTAT
CCTTTTTTCTTTGTTCTTTTCAATGTTGTCCAGACCCAAGATAAGTGGCCTTAGTTTAAT
GGCTTTTCAAAATTTGGACCCTTATATGTGGTACTTTGCACAACTTGTGGAAGGGCGGAG
GAATCTAAATGTTTTATAGAAAATACAGACCTCATTTTCATCACAAGGCATACCCCACAT
TTTCTCCATCATCTTTTAGACCATCTTCCTTGTTTCACATACCCATAGCTTTCTTATCCT
CATCGTCTCATAAAATAATTCTCGAGAAGCGTTTCTATAAGTATCATCAAGTTCTGGTGA
TTTAGCAGCTCCACAAAGCTTCCTGCTTTACACTCTCTGAGTTCCGAATATAACTCAAAT
TTATAATCAAGATGTTGGCTATATTTAATAACAAAGTGGCAAATGGGCCAGAAGAAATGA
GGATGAGCAGTCCAGACATCAAGAAGTCGTCTTATGATCTCTTCAACTCTTTTCAGGATG
CCTTTCCACATGCTGTCTCTCTAAAGATGGAGGATATGGCATATATGGCCTATACAAAAA
ATACTCAGTCATTTCTCCGCCCCAGGTCATTTGCAGCTAAGGACGACTGTTTCTGCTTAT
TTGAAGGCAATCTAGAGAATCTTCCAAGTTTGAGACAGCATTATGGGCTTTCAAAATCTG
TAAATGAGGTTTTACTGGTTATAGATGCTTACAGGACACTCAGAGATCGTGCTCCATATC
CTGCAACGAAAGTGGTTGGACACTTAGAGGGACAATTTGCCTTTGTTATATTTGACAGAA
CTATCCAAACTGTATTTGTTGCTACTGACTCTGAGGGAAAAGTTCCTTTATACTGGGGGA
TCACTGCAGATGGTTGTCTTGCATTCTCAGATACTGCAGAGGTCTTGAAGGCAGCTTGTG
GAAAGTCCTTGGCATCCTTCCCTCAAGGTAATAGTAATTAGGAGGGTTAAATAATTTTAC
AACTACAATGGTATGAAGCAGTGATATCAGGGTAAATTTTAAATTTGAATTGTATTCCCT
TTTATATGGATCATAAGCCCTTTTAAATCCTGCACTTGTTTCATGATAACTTTAAATTCT
ATGGGTAAGGAGAGAGTATTTAAAATACTCCTTGTATTGTATTGGAAACAGTCAACAGGC
TAACAGAGGTATGTGTATTTTTATGTCACAACCTAGGCAGACAGTATGTTCAATCATAGT
CTCATATAAAAATAAAGTTAGAAGTAGACAACATAGCTAATTTTCATGTCCAATCATAGT
TTCATATAGAAGTAAAGGTGCAAGTAATTTATTTAAGTCATTAATCTCAGTTTTCTTTGA
CAAGGTTTGTTTTGAATTTTTTAAAATAAAACGTAGGTAAGCTGCCTGTGTCAAAATACT
AATTACATTTTACAGCTTGGTTAAAAAAGGGGCAGAATTTAATATGGCGATCTACTTAGT
ATTCTTCTATTTTCAGAGATATAAATACATGCAAACCCTTCTATGGTCAATATCCCTGGC
AAGGTTTTCTTAAGCTGCTAGCTAAGCAGGTTTATACTCTGCCTCCTTATTCAAATAAGT
GCTCTCCTATAAAATGTATATAAGAACACTATTAGACCAAGTACCATTATATTTACGTAA
GAAAAAATAAAATATTTTATATATTATTCAAAG

>Unigene0067301
  auxin/aluminum responsive-like protein [Picea sitchensis]
TTGTAAAAATTCTATAATGATGAGATATTAAATATATACACACTAAGTTTTAGAAAATAT
ATAATTTTATATTTCATAATAATGAAATATTAGACATGTATACAAACCAAGTTTTAGAAG
TTAAATAATTTTATTTGGAGCTAAGTTTACATAGTATAAATGATTCTAGTGAAGTTTTAT
TGTGCTAGATAATTAATGTCATCCTCTTAAGTGATTGGGGTTTATGACAATTGGCATAAA
ATTGTTTAAGGGATGTGGTTTTAGTCAATCTGGTCGACCAATATTTTATGAGTAGTAGTT
CACAAGAACCTATTTCTCATGAGCATGAATGGTCCACTTAGCACTAATTAGATTTAGGTG
ATGCTCATAGGGGTGAAGCATCCAGACTTCTTGAGAAGTCACCATCATAGACTCAAGCAC
GCTTAACCATAGAGTTTCCCTAAGGTCAAGCCCACTTAACTTGCTATCCCACTTACAAAA
CCTTAATCAAATGTTGTGCCTTATGAACCATTTATTATAGAGATCCTTAGCTCATTCATT
AAGTAGTTAGTGTTTTCCATAATGTGTCAAATTATGTAATGTTTTATCTTGATTCAAATA
AACCTCTCTCACAAACATGAATGATTCACTTAACATTTATTGCATCTAAGTGATGTCCAC
TTATTTTTACTCTTGTCAAGATAAAATTATAAGCACCTAATAAATACAATTAATTGTCAA
TTTTAAATAGTAAAACCAATTCTAAGATGGATTTTTTAAATGTATTTGATTTCAAAGAAT
TTTATTTTTTGGGGGGGTGGTTGGGGGGTTTAATTATAAAAAGTACTTTTTTTAATTTTA
TTGTGAGAAGATTGAAGAATTAACTTCTAGTATTTCCATTAAAGAATGGGAACGAGGTTA
CTTAATCAAGTACTTTTGTAAAGCATACTTTCAATGTTTACCACTATTACCATATTTTTA
GTTTTTTACCATTATATCCCTCCAAATAAATAAAAACAAAAATTATCATTGAAAACACTT
AGAATGACAATCAACGTATCTATTTTAAGGTTTTAGATACTCAGATTCTGTTCACTCAGC
AAATGAAGTGGATTATGCAGGTTGTTTATTTGCCAGTAATTCAGGCTTGCGAAGCCATCA
AGATCCAAGCCAAATGGTGAAGGTCATTCCCACAATGGATGACGACATGTGTAGCACAAC
CATTAAGGTTGAAGGAGAAAGCTGCATCCCTGCTTCCATCATCTGAAAAACACCGTATTG
GAACAAAAATATACATAACATGAGAGGATCAAAATCCAGGGTTGTTTTGTTTGAGGCATC
TTATATGGCCTTACAGTATGTATGCATATGTATTTGAGTAAGAAGTTTCATAATTCCAAC
ATATGTATAAATGCTTGTAGAATGGGTATTAAAGCCATAGCTTAAATGGTTTTATCTGTC
TTTTGTGTCCTTTTATTAATTTTCCATCAAAT

>Unigene0067425  PREDICTED: inorganic phosphate transporter 1-4-like [Nicotiana attenuata]

CATAAAGGTCTGGATTGGGGAAGAATGGATCTCAAGGTGCTCTCTCGTCTCGACGTAGCA
CGGACACAATTGTATCATGTTCGTGCAATACTTATAGCAGGCATGGGTTTTCTCACAGAC
GCCTATAATGTGTTTTGCATCCCTCCCATTTCCAATCTACTGGGAAAGCTATATTACGGT
GCTAGGTTGCCCCTTGGAACGAATGCCGCCGTAAACGGAATCGCTCTCTGCGGATTATTT
GTAGGCACCATTTTCTTCGGCTGGCTGGGCGACAGAATGGGTCGCAAGAAGGTCTACGGA
ATTACTCTCATCTTAATAATGGCTAGTGCGATTGCCTCTGGCTTCTCACTGGGCAACTCA
CCCGAATTAGTAGTGGGTTCCTTATGCTTTTTCAGGTTTTGGCTGGGCGTTGGCATAGGT
GGCGACTATCCACTGTCTGCCACAATTATTGCCGAATACGCAAACAAAAAGAGCAGAGGA
GCTTTCATGGCCGCTGTATTTGCCATGTATGGCGTGGGAATGCTGGCGGGAAGTGCAGTC
GCTATGGCTGTCTCTTCCTGTTTTATTACCCTTTACCCGAATCCAACGTTCGGGCAGAAG
GACATATTGTGGAGGATTGTCTTAATGCTGGGAGCCGTTCCGGCGGCTGTAACATTCTAC
TGGCGAATGAAAGTGCCGGAGACCGCTCGCTTCACAATGCTCGTGGCTAAAAACGTCGAC
AAGGCGGCAGCGGACATGTCGAAAGTTCTGGGCATAAATATTATGGAAGATGAAGCGAAT
GTTAGAAGGATCAGCACCGGGAGTCCGTCTTTTGGACTGCTTTCCAAGGCTTTTGTGAAA
TCGCACGGAAAACACTTGTTGGGAACAATGTCCTGCTGGTTTTTCTTAGACATTGCATTC
TACAGCAGCAATTTGTTTCAGAAAGATATATACAGATCAATCGGATGGTTGAAGACGTCG
GAAGCGTACACAAATCCGGTGGATGAAGTTTTTGACATAGCAAGAACGCAAGCGTTGATT
GCTTTATGTGGGAGTCTGCCTGGATGCTTGGCCACCGTTTTGCTGATAGACCGATTTGGG
AGAGTCAAACTCCAGCTATTTGGGTTTTTCCTTATGTCGATTTTGTTAATCGCCATGGCT
GTTCCGTATGAGACCTACTGGATTCACAAATCGCATAGAATTGGGTTTGTCTTGATGTAT
TCGCTGACATTTTTCTTCACGACTTTTGGGCCTAACAGTACGACCTTCATCGTGCCGGCA
GAGTTGTTCCCTGCTCGCCTGCGATCGACGTGCCATGGTGTGTCTGCTGCGGCTGGAAAA
GCAGGCGCCATGATCGGAGCGTTTGGGTTCTGGTATGCAGCCCAACCCACGCATACGAGC
GCGCCTAATCACGATCACAGTCATTCAAAAGGGATAGGTATAAATAAAACCCTGATGCTT
CTTGCACTTGGAAGTTTTTTGGGCTTTTTATGCACATTTCTGATTCCGGAAACGCGGGGA
AGATCGTTAGAGGAATATGAGGGAGAAATTGGAGTAACAGAGTGTGACAGCTTGCCTGGT
TATAGCATAGAGATGAATGCACAAGCCAACGACTCTCCGATCTTTTATTTAAACGATATT
GCCAATCTTCCAAATGCGAGGTCCCGATGAGAACGCGGAGTGCCAATTACAGATTTAAGT
GAAATACTTCACTCCTCACAAATTAGAGACTTCATTGTTCATTGGCGATCAATGCTATCA
ATGTCATTGTCAAGTGTTAGACCTTGTGATTTATGTA

>Unigene0068571
  cinnamyl alcohol dehydrogenase [Cunninghamia lanceolata]
TATCTTCTAATCTATATATATAGATACCTTGTGTAATTCAGAGCTACCAGATTCTCTATA
GCAAGAAGCATATCTTCTAATCTAGATATACGTATCTCCTAATATACATATACATACCTT
AACAGATTATCATGGGTGGCGTGGAGCTTGAAAAATGTGTTACAGGGTGGGCAGCAAGAG
ACTCCTCTGGCCATTTGTCTCCTTACAAATACAATCTCAGGAACCCAGGACCCCAAGATG
TGGTGCTCAGAGTCCTTTATTGTGGCATATGTCACACTGATTTGCATAACATCAGAAATG
ACTTGGGAAGATCTAGTTATCCCATGGTCCCTGGGTAAATATGTATTCCTACATCCTAGT
GACTACCATAATCCATGTTATATTCAGTTTAGTGATTTTTGGTTTTTGTTATAATTGTGT
TCATGGCTTCTGTGGAATAGACATGAAGTGGTGGGAGTTGTGACTGAACTTGGCAAGGAA
GTGGAGAAGTTCAAGATAGGAGAGCATGTGGGTGTGGGGTGTATTGTTGGATCATGCAAG
AGCTGCCAAGCCTGTGGTGGAAAAATGGAACAGTATTGCAATAAGATCATTTGGACGTAC
AATGATGTGTACCCTGATGGTAAGCCTACACAGGGAGGATTTGGAGGTGCCATGGTAGTT
GATCAGAGGTTTGTGGTTCATATCCCTGAAAATCTACCCCTTGAACAAGCAGCACCGCTG
TTATGTGCTGGAGTTACAGTCTACAGTCCAATGAAGCATTTTGCAATGACAGAGCCTGGC
AAGAGATGTGGAATATTGGGGTTGGGGGGTTTAGGCCACATTGGTGTGAAGATTGCCAAG
GCCCTTGGGCAGCATGTGACTGTTATAAGTTCCTCTGATAACAAGAGAAAAGAGGCAGTT
GAAGTCCTTGGTGCAGACCAATACATTGTTAGCAAAGACACCACCCAGATGCAGGGAGCA
GCAGAGAGCTTGGATTACATAATAGACACCATTCCAGCATGTCATTTAATGGAACCATAT
CTTTCCCTGTTGAAGATCAATGGAAAAATGATTATGCTTGGTGTTTGTATGGAGCCATTC
GCCTTTTCTTCTGGTGGTTTAATCATCGGAAGGAAGAGCATAGCTGGGAGTTTCATTGGC
AGCATGGAGGAAACACAGGAAACTCTAAATTTCTGTGCAGAGAAGAAAGTTTCATGCCAG
ATTGAGATTGTGGGCATGGACTACTTGAACAAAGCAATGGAAAGACTAGATAAGAATGAT
GTTCGTTACAGATTTGTGGTCGATGTGGGTGCTAGCAATCTGGATAAGGAACAAAGTTTA
TCATCCTCCATATAAGAGCAATATGTGCACGGTTTCGTATGCATAAGGTTTCTAAACTGG
GTTGAACTTGTGTGTCATCAATAATAGCTATATTTTAACCTGCCAAATGTTTATTAAAGT
ATGACCAAAATTGACCCAAACTTAAGGGAGTTCATTCTCTCTTTTCTAATAAAATTGACC
CAAACCTAAGGGACTATATTTTAGGAGTAGTCACTAGTTTTCAATAATTTAAGAGATTTT
CGATGATTTTATAAAAAAGAAG

>Unigene0069446
  cinnamyl alcohol dehydrogenase [Cunninghamia lanceolata]
CTTAATGATGCATTCATCTTGGACCTCATAAAGTCACCTCGGGAAAAAAGAATTTATATA
GTCTAAATGAAGTAGAAGATGAATGCCTGATACTATATAATGACATCACATCCAAAGGCA
CAAACACTTGTAAGTTATAATCACAACCTAGTTCATGAACAGAGAATTCTTTTAATTTCA
ATGGCGAGAAATATTAGGAAGAAATATAAATATATTTACAATTCTAAAGATTTTCTTTCT
GTATGTTTATCAGAGACAAGTGCTTGGAGACTCCATTTTGAATGAGAGTCAATCATAGAT
CTAAATCCCTTGCTTGTCATTTCGATTGTATTTTACAACAAAAATTCCTAATTATAGCTA
TACAACTGTCAAATTTAAACCCTACCTCCAACCATTTTCTGACTACATACAATTCTAAAA
CTAAAACAATCTTTAAAACAGGTAAAGCCACTTATAACTAAATAGATCCTGCATATCACC
TTGTCCTGATGATCGTATATAACCCATGAAAAGCTGTGTTACCCAGTGAACTTTTTTTAA
TATCCTAAGTGAAGCAGAATAGAATTCCCAGCACAGGAAAAAAGACACAAAACAACTGAC
TTTATGACTTACATCTGATCAACAACCATGGTGCTAGCAAATCCTCCTTGTGTAGGCTTG
CCATCAGGGTAGACATCATTGTAAGTCCAAATCCTCTTATTGCAATATTGCTCCACTTTT
CCACTACAGGCTTTGCAGCTTTTGCATGACC

>Unigene0070437
  caffeoyl-CoA O-methyltransferase [Cunninghamia lanceolata]
CTAGGTAGTACAATTTTTTGATCAATTCCATTTGCAGGGGTGAGAAAAAATGGCAAGCTC
AGAGGCTCCCAAGGATTCAGCACAGCAGGTCAGCCGCCACCAGGAGGTGGGACACAAGAG
TCTTCTTCAGAGCGATGCTCTCTATCAGGTTTCCCCTTCCCTTCCGATTTTACAGAGGAT
TTGACAGACATGTTACATAAGATTGTAGAGTTTCTAGTTTCTGGAAAAACTGTGTTGCTT
TTTTGCATGGACGTTTCGGATCACATCATCTACAATCTTATATCATGGACTGTGGAAATA
TCATGTCTACATACACATTACATTTATTTATGCCTGGATTGATTTGCTTGTGGGATTTGT
ATGTCAGTATATATTGGAAACCACATTACATTTATTTGTGCTGGATTGATTTGATTGTGG
GATTTGTATGACAGTATATATTGGAAACCAGTGTGTATCCCCGCGAGCCTGAGCCAATGA
GGGAGCTCAGAGAAATAACTGCTAAGCATCCATGGAATCTGATGACTACTTCGGCTGACG
AGGGTCAATTTTTAAATCTGTTGTTGAAGCTGATAAATGCCAAGAACACCATGGAGATTG
GTGTGTATACTGGTTACTCGCTTCTCAGCACTGCTCTTGCCCTGCCTGATGATGGAAAGA
TTCTCGCAATGGACATAAACAGGGAGAACTATGAATTGGGTCTGCCTGTAATTCAAAAAG
CAGGGGTTGCCCACAAAATTGACTTCAGAGAGGGCCCTGCCCTACCAGTTCTGGATCAAA
TGTTGGAAAATAAGGAAATGCATGGCTCCTTTGATTTCATATTTGTGGACGCAGACAAAG
ACAATTATCTGAATTACCACAAGCGGCTGATTGATCTGGTGAAGATTGGGGGAGTGATCG
GCTATGACAATACTCTGTGGAATGGATCAGTGGTGGCTCCACCCGATGCCCCGCTAAGGA
AATATGTGAGATATTACAGAGACTTTGTAATTGAACTGAACAAGGCCCTGGCTGCAGACC
CGCGTATTGAAATCAGCCAAATTCCAGTAGGAGATGGCATCACTCTTTGCAGGAGGGTTT
CTTAACTGGATTGTCCTTTTGGGGAACTAGTTTTTCAAGCAATTATGTGACTTCGAGAGA
TTTTATATCTGTGGAGTGAAAAATTGTAGCTTCAATTCATGTAATTGTGAAATTTTCTAT
AATAATGAAGGTAAAGGCCTCGCCTCTATTTTAAATATTGTTTCTGTAGCAGCTGAATCT
TGTTTAAGATGCTCTGATAGAGCGCAGGGCAAATAAACTGGAAGTCTCAAATCGCGTACA
AAGAGGGTGTATTATGTCTAAAAGCTGTATTTAATACAGCATCGAATTAGGGGATATCGA
ATTAGGGGAGAGGATCCAGTAGTTGGGCATCCTAACTTCACCTCTAACTTCACCTCTCTC
AAAATCGTATGTGGCAATTTCCAATCACTCCAAAAAATTTACCCGCAAGGCTCCAGCTTA
TAACTAAGGTTTCAGGTCACATCATCAAATATGATATCACATCAACACACTTTTTTGTTG
AGGTGTCAAATACTTCTAAAAAAACGGGTGGACCAATAAGTGTGCATTAAGTCATGTTTT
GTTGATGTTCTG

>Unigene0070938
  cinnamoyl-CoA reductase [Cunninghamia lanceolata]
GGAGAAGATAAAGATGGAAAGTGTGTGTGTAACAGGAGCAGGAGGATTCATTGCCTCCTG
GCTTGTCAAGATGCTCTTGAGCAGAGGCTACACCGTCAAAGGAACACTCCGCAACCCGGA
TGATAGAAAGCATAAACATCTCAAAGAGTTGGAAGGGGCAGCAGAGAGGCTTGAGCTTGT
GAAGGCTGACATTCTAGAGTATGACAGTTTGATAACAGCTATCAGAGGGTGTAAAGGAGT
CTTCCACACGGCTTGTCCAATTACTGAAGAATCGGTACAAGTGCTGCAGGCCGCTGTGAA
GGGCACTGTAAATGTATTGAAGGCCTGCAACGAATTGGGAGTGAAACGTGTAATCCTTAC
GTCCAGCATCGGTGCCATTTACCTCGACCCCAACAGGAATCCGCAAGACATAGTCGATGA
AGACTGCTGGAGCGACCTTGATTACTGCATTGAAACCAAGAATTGGTATTGCTATGCAAA
AACAGTAGCAGAGAAAGCCGCTTGTACGTATGCGGAGGAGGTGGGTATGGAGTTGATAAG
GATTAATCCCAGTATTGTCTTGGGTCCTCTGCTTCAGCCCACTTTGAACTTCAGCACTGC
TCATGTTTTGAAATATTTAACTGGGTCGGCGAAGACATATGCAAACAAAATTCAGGTTTA
CGTGGATGTGCGAGATGTGGCGAGAGCGCATATATTGCTCTACGAAAATCACACTTCCTC
TGGTCGATATCTATGTGGAGAAAGAAGCCTACACAGAGGAGAGCTCGTGGATATGTTAGC
ACAAATGTTCCCACAGTACCCACTTCCTACCAAGTGTTCAGACCAGGAAAATCCAAGGAA
AATGGCCTACAAATTCAGCAATCAAAAGCTGAGGGAATTGGGTCTCTCATTTACGCCCAT
AAAAGAGTGTTTGGCTGATACAGTATGCAGCCTGAGGGACCATGGATTTATTCCCTAGCC
GTGGACAGTAAGAAGAAGATTGACATTACTCTCAAGCCTCCCTCCTCATGCAAGGAAATC
AGAGCCTGCTTCTACGGACGTTATTCTTCTCACTTTAATAGTTGGGCACTGTAGCATTCA
ACATCTCACATGTTTATATCCATATCGTAGCACTAAACAATGTTCATTAGTCTGCAACAA
GGGCTGATAGGCACATATTTTTATT

>Unigene0071432  dirigent-like protein [Picea sitchensis]  
AATAATGATGGGGGAGAAGCATTTGGCCGCGGTTGCGGTGGCTGCAATGATAACAATGTT
TTCCCTGCAAGCTGCCCAAGCACATCCGTTGAAGGAGAAAATAAGTCACTTGCAATTCTA
TTTCCATGACAGAGTTTCGGGACAAAACGTGACGGCCGTGGAGGTGGCGTCTGCTCCATC
GTCCAAAACTTCGGCTACTGTCTTCGGAAAGGTTTTTGTGTTGGACGATCCGTTAACGGA
AGGGCCTGAGCTCACCTCCAAATTGGTGGGTAAAGCTCAGGGTTTGTACGCCTCCGCCGG
CCAAGAAGAAGCTCATCTGCTAATGGCAGTCACCTATGTTTTTAAGGGCGGAAAGTTCAA
CGGCAGTACACTCGCCGTGGTGGGTATCAACGCCGTGCTTAACGAGGTTAGAGAAATGCC
AATTGTGGGAGGAAGCGGGAAATTCAGGCTGGCACGAGGGTATGCCCTCGCACAGACTCA
TTCCTTCGACCTCCAATCTGGCAATGCAATCGTTCATTACAATGTCACCGTACATCATTA
CTAATCCAACATAGTTTTCCCTATTTGTCGTCTCCTTATTTAGAATTCAAATGCCTGAGT
CTGTTTATCCATTTTTTTTGTATTGTTGAATAAAGCTGCAGTTGCAATGTAAGATCACAG
AGTATCCAATTACAATACAATAAAAGTATTTAGTAAATTGTGAAGCTTCTGCTGATAGAG
CTGACACTGTTTATCCAATTCTTGTAGGACTGTTTCATTTTAAAACTATTTTGTTTGTTA
TGCCTGACTCTTTTAAATTTGCGCATAGGGGAGAGGATTCAATGCATGGGTAGGTATTTC
TTATGATGTTGTACACTTAGGTTATGAGTTAC

>Unigene0071623  caffeic acid O-methyltransferase [Cunninghamia lanceolata]
  
TAAAATTGTTTTTGTATTATACAGCTAAAATGACAAAAGACAGACATACAGCTATCAAAT
TTAGGTTGCCGTCGGGATCGTTGGTTTGGTTGAGCTCATAACTTTCCTCTATACTGTAAC
CCATTATTAACGTGACCCTAGATCCTAATTGCTTTTAATAAAAGAGACTTCACCAAATCT
GTCCTATATATATGAATCCTAACAGAGGTTCTCTCAATTTGTCTCAGAATCTAAGAAATA
TTTGCAAAAATGGGTTCTGTTGATGCTGCGATTATCAATGAGGAAGAATGGCTTGTGGGA
ATGGAGCTGGGCACCTTCTCCTGCCTTCCTATGGCTATCAAGGCTGCGATAGAGCTTGAT
GTGCTACAGATCATAGCCAATGCAGGTCATGGCATTCAAGTTTCCCCTACCCAGATTGTG
TCCCAAATTCCAAATGTGACAAACCCAGATGCAGCAATTACTCTAGATAGGATTCTGAGA
GTCCTAGCAAGTCATTCACTTCTCAGCTGCTCTGTAACCACAGACAAGAATGGAAAGCCT
GAGAGGCTCTATGGTTTGACTCCTCTCTGCAAATACCTTGTGCAAAACAAGGATGGCCTG
TCCTTGGCACCACTGTCGCTGATGAACCAGGACAAGGTGTTTATAGACACTTGGTTTTAT
CTTAAGGATGCTGTTCTGGAAGGCAGCCAGCCATTCACCAAGGCACATGGGGTGAATGCA
TTTGAGTACCCTGCCAAAGACCAGAGATTCAACAGGGTTTTTAATAAGGCTATGTCTGAG
CACTCTACACTGGTGATGGGGAGGGTTCTAGAGACATATCAGGGTTTTAAGGATTTGGAG
GAGCTGGTGGATGTGGGTGGTGGAATTGGGTCTACTCTTAGTCTTATAGTTTCCAAGTAC
CCCCATATAAAGGGGGTGAATTTTGATATGCCTCATGTTGTGGCAGATGCTCCTGAGTTT
CCAGGTGAGTGGTATCCTATGGTTTATTAGCTGACTACTGAATTCAGACCCCAAAACTCA
TGGTTTCCAGGGATTCTAGGGACACCTGTAGGAAAGTAAATGGTTGTCTAGCATGATCTA
GCTTAGAGAAATGGTGAAACCTTGATTACTTGTAAGATATGACAGCTTTTATGCTAGGGG
TTGTTTCGAATGCTTTTCCACATATCTTACGCAATAAAAGCCCTATTGTGGATTTTTTTT
TTTTTTTCAGGGGTAAACCATGTTGGGGGAGACATGTTCGACAGCGTACCATCTGGCAAG
GCTATTTTTATGAAGTGGATTTTGCACGACTGGAGTGATGATCGTTGTATAAAGCTTCTG
AAGAATTGTCACAAGGCCTTGCCGGAGAAAGGAAAGGTGATTGCAGTGGATTCCATTTTG
CCAGTGGCTGCAGAGACCTCTGCCTATGCCAGGCAAGCATTTCATGTAGATCTTTGCATG
TTGGCATATAACCCAGGTGGAAAAGAGCGCACAGAAGAGGAATTCAAAGACCTTGCAAAA
GCAACAGGATTTGCAGGAGGTGTGAAGCCCATTTGTTGTGTCAATGGAGTCTGGGTTATT
GAATTCCACAAGTGATCTCATTATTTCCTAGCCCTTGGAAAGTGATTGGGTTACCCACTA
TGTGGGGCGTTAATAACATCCCACCATCTAGTTGGCGTGAGCTCTATGGGTGGTTGCTAG
TGGCAGTAGGTGAAATGGCTCGACTTGATACCTTTCATATGTCTTCTTGCTTCCAAATAA
TTTAATGACCTTCTGAAGAGAAAAAAAAGCTTGTTAGGTAGACTGTTTGGTTTAGCTTTG
ATGGTACAGAATAGACAGTTCCTATTTGACGGTTGACGATCCAACATTTTCTACTTTGTA
ATTAAAAGTAAGAATATCATAAAGTACGGAAGGGGCTGAGTCTAATTGGCATTTTCTATT
TTGCAACTAATAGTAGAAATGTTATAAATATGGAAGGGGCCGAGTTTAGTGTTAGTGTGA
ATGATAGCGTGTTATATCATGTATCAAGGTACAAATCCTTAAAGAGGCTGTTTAAAGGTA
GAAATGTTGATATCTATGTAACTTGGTTGTATCTAAAAAAAATATATATATAAGAAAATG
TCTATT

>Unigene0072773
  phenylalanine ammonia lyase [Cunninghamia lanceolata]
AAACAGGCTTCCTTGTTGGCTCAGAACATTATATACAGATTCAGTAATATTTTGCCTCAA
GATTGACAACAAGAGTGGTTGTGCTGAAAGTTATTTACAGATTGAGTGATATTGCTCTTC
AGATTCAGAACAAGAGTGGATTTGGTAAAGGAGATTGAGTAATAAAGCTGTGAAGATTGG
TTGTGGTCAGAGAGTAATAGTGCTCTGAAGGTTTAGAACAGTAAAGGCTTACAATTTACC
ATTGAAGGCAAAGGTGGTGTTGTTGGTGATTCTCCATCATAATTCTTGTGGTGTTGGTGT
TTGTGCAACCTGGATCGTTAATTCTGGTGGTAGCTGCTTTGGGGAGCATTTCTATAAGGA
CTCTTGGCCACTGTAGCATTGAAGGTGTTTGGTGCTCTTATTTGGTTCCTTTGTTTTTGT
GTGGTCTACTGTGACTGTGGGTCCTATAAACTGTTTTGGTCTAGTGAAAACTTTCATTTC
ATTGACGACAGTATTGGAGGAGTTGTTGCTCTAGCCCATCAAAAAAATTGAGCCTGGCCA
TTAACATATAAGCTTATAATTGTGAGCCTATAGGTGTTGTTTCTAGTACCAAGACTTCAA
TTTCAATTCAAAGAAAAGCAATGGCACAGGAGGAGTTCACATCCGAGAAGTTATGCAACG
GTGGACCCGGGTCACCCAACGACCCGTTAAACTGGGTCTGGGCAGCGGAATCAATGAAAG
GCTCCCATCTGGACGATGTGAAAACAATGGTGAAAGAGTACAACCACCCAACAATAAGGC
TCCAAGGCGCCGGCCTAACCGTGGCCCAAGTAGCTGCAGTTGCCCGGCAACCCGCCACTG
TCCGGGTGGAGCTTGACCCAGCCGCAAAAGGCCGGGTCGACGAAAGCTCCAACTGGGTGA
TGGACAGCATGGCCAACGGCACAGACAGCTACGGGGTCACAACCGGGTTCGGCGCAACCT
CCCACCGCCGAACCCGGCAAGGCGAAGCCTTGCAGAAGGAGCTGATCCGGTTCCTCAACG
CCGGCATGTTCGGAACCGGGGACAGCAACGTCCTACCCGTGGAGACTTCCCGGGCAGCAA
TGTTGGTCCGGGCCAATACACTTCTCCAAGGGTTTTCCGGCATCCGGTGGGACATAATTG
AAGCTATGGGGAAACTTTTGAATGCCGGAGTAACTCCCCGGTTGCCTCTACGAGGCACTA
TAACTGCCTCCGGTGATCTCGTTCCGCTGAGCTACATTGCCGGTGTGCTGACCGGCAGGC
CCAATGCCCGGGCTGTGTGCCCGGACGGATCGGTTGTCGGGTCAGGTGAGGCGCTGAAGA
TGGCCGGCGTGGCAGACGGACCGTTCGAGCTCCGGCCTAAAGAAGGACTTGCGCTCGTTA
ACGGTACTGCCGTCGGCTCCGGCTTGGCTTCCACCGTGCTATATGATTCCAATATTTTGG
TTCTTCTGGCGGCGGTTCTGTCGGCGGTTTTCTGTGAGGTTATGCAGGGGAAGCCGGAGT
TTACTGATCACCTGACGCACCGGTTGAAACATCACCCGGGTCAGATCGAGGCCGCGGCTC
TGATGGAGTTTTTGTTGGACGGGAGTTCCTATATGAAGGCGGCTGCCAAGCTGCATGAGA
TGGACCCGCTCAAAAAGCCCAAGCAGGACAGGTTAGTGCCGGATTTATTCAGAATTTTGT
TTTTTCTTGGTCTCTTTGATTCTGGTTTTGTTGGGATTAAGTTGTTTGGTGTGGCTATGC
AATTCGTTCTGATCTGTTTTTCTCAGTGTTTTGTGTTTTGTTGGTTTTTAGAGGTGATGG
GATTGTGGTAAGCTTCTTATGGAATTAGTTCTGATCTGTTTTTTTCAGTGTTTTGTGTTT
TGTTGGTTTTTGGAGGTGATGGAATTGTGGTAAGCCTCTTTGGATTTTTGTCTTTTGGGT
TTTAGTGACAGTTGTTGCTGGAAGTCCTTTTTATAATATTTTCTGTTAATATATTTTTTT
CTTCTTTTGCCTAAAAAAAATAGAAAGAAAGAGAAAGGTGATTTGAATCATCTTGTTTTG
CTTAGAGTCTATGAGATTAAGAGTAGTATTGTTTTTATTATTAATTTTGGTGTTGGATTT
TTTTTATTTTAATTTTTTAATTTGGAAATATTTAAATGATTTTGAATTATTCTCCTAAAA
AGTTGAAGTATTATTGTATTAGGTTTACTGATGTGCTTTTATCATTCTTTGATGGAGTAC
TTGTTTCTATATGTTTAGTGATTTACTGATGTGTTTTTATCATTCTTTTTTGGTAAACTT
GTTTCGATATGTTTAGTTGTTTACTGATGTGCTTTTATCATTCTTCTTTGGTTTACTTGT
CAGTTGGTATGTTTAGTGGTTTATTTGATGTGCTTTTATCATTCTTTTTTGCTTTACTTG
TCTCTATATGTTTAGTGGTTTACTGATATACTTTTATCATTCTTCTTTGGCTTACTTGTC
TCTATATGTTTAGTGGTTTACTGATGTGCTTCTATTGTTCTTCTTTGGCTTATTTGTCTC
TATATGTTTAGTTTGATTGAAAAGGCTATCAAAAGTGTTAAATTAGAAGAGTTTATTGAA
ATTAGAATGTTCCATCCTTGACAATTTATATAGACATCTAAAAATTGTTTTAGGGCCTAA
ATTTGATGGCAATATGATCATATATAGTTATTTTTGATATAAAATATAATTAAAATTTTA
GAAAAGATTGTATCACATGAAAAGAGAGATTTTAAATAGAATTTTAAATTTTCTACACAA
TTACTCTGATATATATTTTTAGTTTATATTGTTTATAATAAAATGTGTCTTTATATTTGA
AAGGCAAATTTGAATAGATAACCACCACGGAAAAATTACTTGACAGGCAGGGTTGACTGT
CAAATTTACGCTCTAGATGTCATAGACAAAGATGGACTTCGGGATAAGGAGAGATACCTG
CTACTAAATCTACCGTCTTAGATAAAGTGGATTTAGTGCCAGACTAGAAAAAGGAGAGAA
TTATTTTAAATGGGTGTATCATGTGTGGGTTTACTGTCTCATTTAATTTGTTGGATTAAC
AAAAAACTTTGCTGTCCTCGACTGCAATAAACTGACAACACAACTTTATTTCAAGTTTTT
GCTTTGGAAAGTTTCTTCTCTTTTTGTTGTGGAAAGTTTCTTCTCTTTTTGTTGTTGCAG
TAACAGTACTTTCCACAAACTTTTCAGCCAATAGACAGGCTTTCCCCAAAAGAAAATCCT
AGACACATTGAACATAAGAAAAGATATGATACATAAATGTATCTGTAACTTGTTCGGAAA
ATCTGTAGCAAATCCCAACTGCTGTCTCCTCAATATCTCTCACAATATTTTTTGTCCCAA
CAGCACACTATAACTGCAAATTCATCAAACTTCTGATTTGGTAAATACTTAACCTAGCTC
TTCAAGCTCTGCCCAAACTTATTGTCTGGAATTTATACAGTATTTGATACCAGTAGAAAT
TTTTGAATAATTGGTAAGGTGAGAGGAGACAGGGAGATCTTACCAAGATTCACATGATCA
AGATAGTTAGCCAAACAAACGAATATAAATCATTTCAGATGATGTAGAATATGTCCAAAG
AAGATGTCCAAATCTCACCAAACTCGAGCTAAAAGTAGAATATGTCTCGCCAACCTCCTC
TTAAAAGTTCAAAAGTAGAAATAAATCTTGCCAATCTCTGCCTTTAAGTATTGTGCAGTA
AATATGTCTCACCAACCTCTGCTTTTAACTATTGTAAAGTGAGTCTTACCAACCTTGGAG
TAAGAGTAGGCATTACTTTAAGTCTTAACAACTAACTTTTAGGAGTAGGTGCATTTTTAA
TTATTATAAAGTGTATTATTGTCTTACTAAATCCACGACTACAAATCTCTTTCATTATTA
TTGGTCCCATGTTTGTAGAGGGGTATGCGGTGTCTTTGCCAACCACAACTCAAGCTTTTT
TTTGCTTTTAAGATTTTAATAATACTATGATTCACTTATTAATTTAGAAGAGTGGGAGGG
AGCCCACTTTACAGATATTTTGCAGTATGGTGGCATGAGCAAATACATCTCAATCACTTT
GGATTTGACAGCTTTTGTTAATGGACAAAATTTAGGGAGGAGACAACCTACTTTACACCC
TTTTCCCATTAACACATGCTTGGATGCCCACTTAGATTTCATTACTTTAAGTGCTTACAA
TGATCTGTTTTTGTGGGTTACCACTTTCTCTGCCAATTATACTGCTTTATTACAAGCTAA
ATGCATTACTTCAATTGGGTCACACATATATAATTGGTTAGAGCTTTTTATTATTGTATT
TATTTTCTGTCATTGCAGAAATGAGAGAGCCTTTGAATGTCCAATCTAGTTTATAAATTG
TGGGAGTGTATGTATGTGGTGAATTGGGTGTTTCTATATATGGATTGTATATTTTTATGT
AACTATACTTAATTCTAGTAAATTGATTGAAATTTTGCAGATATGCTTTAAGAACCTCTC
CACAATGGCTTGGCCCACAGATTGAAGTGATTCGCATGGCCACCCGAATGATCCAACGTG
AAATAAATTCTGTGAATGATAACCCTCTAATTGATGCAGCTCGAAATAAAGCCCTCCATG
GTGGCAACTTTCAAGGGACTCCCATTGGTGTTTCTATGGACAACACTCGCCTTGCACTTG
CTGCCATCGGTAAGCTCATGTTTGCCCAATTCAGTGAACTTGTCAATGACTTCTACAATA
ATGGGCTACCCTCCAATCTAAGTGGCGGTCCCAACCCAAGTCTTGACTATGGGTTCAAAG
GTGCAGAAATAGCAATGGCATCGTACACTTCTGAGCTACAATTTTTAGCCAATCCTGTTA
CAAACCATGTCCAGAGTGCAGAACAACACAACCAAGATGTCAATTCCCTTGGCCTCATCT
CATCTCGTAAGACTGCTGAGGCCGTTGAGATACTAAAACTAATGTCATCAACATACCTAG
TTGCTCTATGTCAAGCTGTTGACCTTCGACACCTCGAGGAGAATATGTACTTGACTGTAA
AACAAACAGTGGCACATGCATGCAAGAAGACATTAACCATGAACCTCCAAGGTGAGCTAT
TGCCTTCACGTTTCTGTGAAAAGGACCTCCTCAAGGTTGTTGAAAGAGAACCTATTTTCT
CCTATGTCGATGACCCTTGCAGTGCCTCATACCCTCTCTTCCAAAAACTTCGACAAGTCT
TAGTTGAACATGCCTTACAAAATGGCGATAAGGAAAAGGACTCCAACACCTCAATTTTTC
ATAGGATCAATGCATTTGAAGATGAGCTAAAAGAAAGTCTAGCAACCGAGGTTGAAAAAA
CTCGAGAGGCTTTTGATAAGGGCACTGCACCAGTTCCCAACAGAATCAAGGATTGCCGAT
CATACCCACTCTATGAGTTTGTGAGATCGGAACTTGAGACCTCAATACTAGCAGGAACAA
AGAGTCGGTCCCCTGGACAAGACTTTGATAAGGTGTTGATTGCCATCAATGAAGGCAAGC
TAGTGGAACCCTTGCTCAAGTGTGTGGAAGGATGGAATGGTGCCCCAATTCCCATTTGAA
ATAAAAAATGATATAAATAAATAAAAAATAAATCCCCCACTAAACATATACTTAATAATC
TTCTTATATGAAGTGTGTATATATATACATTGTTTGTGGGCTCCTGGGAATTTTTTTCAT
TAGGGAGGTAGGGCTATTTTGTATTTTTTAAGTGTAAGTAGATTTATGTGCCTTGTATTG
AAAGGAAAAGGTGAAATTTGTATGGTGTAACTTGGTGTGACACCTAAAGTTATTTGCCCT
ATGAGTCATAATGATTGTGCACAAAGCACCAAGGAATTGGAATACTATAAATTTTTATCA
AATATGATTTTCAAAATTGGGCTATTTTGTATTTTTAATGTGAGTAGAATGATATTCCCT
GTATGGTAAGGAAAAGGTGAAATTTGTATAGTGTAACTTGGTGGGACACTTAAAGTTATT
TTCTCTCCAAGTCATAATGATTGTGCACAAAGCA

>Unigene0074352
  phosphate transporter gene Pht1 [Cunninghamia lanceolata]
TTGGGAGTGCCAAATTCATATTCCAGAAAAAAGAAGAGTTTGAGAAAGAATGGCGAGGAA
CAATCTGCAAGTGCTGAATGCGTTGGACGTTGCGAAAACGCAATGGTACCACTTCACCGC
CATTATTATTGCAGGTATGGGGTTCTTCACAGACGCCTATGACCTCTTTGTGATAACCAC
AGTCACGAAGCTTCTGGGAAGGATCTATTACTACAAGGAAGGCAGTACAAGTCCCGGTGC
TCTCCCTGTAAACGTCTTAGCTGCCGTAAACGGAGTGGCCTTGTGCGGAGCCCTAGCCGG
ACAGCTCTTCTTCGGTTTTCTCGGCGACAAATTGGGACGGAAGAGTGTGTACGGAATGAC
GCTGGCCCTCATGGTGGTGGCGTCCATCGCTTCGGGGCTCTCATTTGGCAGCACGCCCAA
ATCTGTGATGGCAAGCCTCTGTTTCTTCAGATTCTGGCTGGGTTTCGGCATAGGCGGAGA
TTATCCTCTGTCGGCTACGATTATGTCCGAGTACGCTAACAAGAAAACCCGAGGAGGGTT
TATCGCGGCTGTGTTCGCCATGCAAGGCTTCGGAATTGTAGCAGGAGGTGTCGTGTCCAT
TATAGTGTCTGCAGCTTTCAACGCCAAGTATAAAGCTCTGCCCTTTAAACTGGACCATAC
AGGTTCCACTGTCCCTCAGGCGGACTATGTGTGGAGAATCATTCTAATGTTCGGAGCCAT
TCCCGCAGCGTTGACGTACTATTGGCGCATGAAAATGCCCGAGACCGCTCGCTACACGGC
TCTCGTTGAAAGAAACGCCAAGCAGGCTGCGGCCGACATGTCGAGGGTGCTTCAGGTAGA
CATTCAAGAAGAGCAAGCAAACATCACGAGGATTGCGGAAAGAGAGCATATTTTCGGCTT
ATTTTCAGCGCAATTCCTGAAACGGCACGGGCTGCATCTGCTGGGCACAACCACCACTTG
GTTTCTTCTGGACATCGCGTATTACAGCCAAAACCTGTTTCAGAAGGACGTCTTGACGGC
CGTCGGCTGGCTCCCCGCGGGCAAAGAAATGAACGCCATCCAAGAAGTGTATCGCGTGGG
AAGAGCGCAGTGTATCATTGCTCTCTGCTCTACGGTCCCGGGATACTGGTTCACGGTCGC
TTTCGTCGATCGGATCGGCCGAATTACAATTCAACTCATCGGATTCTTCTTCATGACTGT
CTTCATGTTGGCGCTCGCCATTCCATACTACCACTGGCGCGGCACTGCATGCGGAGATAA
ATTCTGCGGTGGCCAACATGGGGCCTTCGTTGCTCTTTACTGCTTGACCTTCTTCTTCTC
CAATTTCGGCCCCAACGCCACCACTTTTATCATCCCGGCTGAGCTTTTCCCTGCGCGGGT
GCGTTCAACATGCCACGGCATATCGGCTGCGGCGGGGAAAGCAGGAGCCATAGTCGGAGC
CTTCGGTTTTCTGTACGCTTCTCAGAGCACCCATAGTAAAGATGTCACTCAAGGGTACCA
CAAGGGCATCGGAATCAAGAAATCTCTCATTATTTTGGGAATTACGAATGCACTGGGCTT
CTTTTTCACGCTTTTGATCCCTGAGACCAAAGGAAGATCTCTGGAAGAGATTACTGGCGA
GAACGATGAAGTAGATGGAGCACAACTTGAACGGTCATATCCCCAGTCTTCTCTCTGAGT
GTAGAGGAAAAAAAATAGTTTTATTTGGATTTCCATTAAAAATATATTTGCTTCCGTGCT
GTAGTTCTATTCGTTGAATCGTTGAAAGTTGAAGGCATCGGTGGGGAGGAGGTTAAACAG
CGAAGCCGTTAAGTCTGTTTTCCATTGTAATTGAAATAAAATAATTGGGGTGTTTAATGT
TATGTAAACATGTAATTAGAGCGTGTAAAATGTACATGGGAGGTTGCGAGTTCATCTACT
AACCATGTTTAGTCCCTGCAGAAGGGATACTGTGGTGTTCAATAGCTTTTTTAAATATCG
GGTAAATCAAAAAGAAGAAAAATTAGATCTTTTCTACCGTTTGCCTACAGTTTTTAAATT
TTTTTCACAAAAATGTTCTAATCTTATTTTCTGATT

>Unigene0074941
 PREDICTED: phosphate transporter PHO1 homolog 3 [Amborella trichopoda]
TGGAAGGGAATTCTCTTCATACGGAATCATCTTGCCTTTCACTCATCCACCCACGCCAGT
CCATCATCGGGGGCCGACCGAAGAGTCCTTTTCTGATCCAACATCTATCTCTAGGAGTTA
AATTTTTTTTTTCTTTTTGAATTTTCTATACATAAACGCAATATCTGGACTCTTCTTGCA
TTTTCAGTTTGTTTTCTGCGATAACTGGAAAGAGAAAGCCCAGAAGAATCCATTATTATT
CAATGAAGTTTGGTAAGGAGTTTGTGGCACAAATGGTGCCTGAATGGCACGAGGCTTACA
TGGACTACAACTTCCTCAAGGAAGTCTTAAAAGATATCATGCGCTACAAAACAAGGCCAA
AGCCTTCTCTCAAAGCCATTTCTCCTCCCCTCGGAGGGATAAAAAGGGCCATGACTTTCA
GAGCCTTCAGCGGTCTCATCAGACGAGATAGCAACCGGATTCTTTCCCCTAACAAAGAAG
AAGAAATTATACTGGTGGAAAGTCAGAAACAGGACGGGAAAGATTCGTATGAAACGATGT
TTTTAATGGCTGCAGAGGAAGGGGCTGAATATGAAGTGGTTTTTTTCAAGAGATTAGACG
AGGAGCTTAACAAAGTGAATTCATTTTATCGGAGCAGAGTTGAAGAACTTGTCAAGGAAG
CGGCTGAGCTGGATAAACAAATGTCATCTCTGGTTGCCTTCAGAGCCATCGTGCGCAATA
AACCTGGTCAGGATTTTAAGACCAGTAACATCGAGGGAAAAGCACCTCCGGCCCCTGGAA
AATTTTCTGGGCCTGCTCATCTGGAAGAGATAAATGAAGTCGTGATCAACGCCGACGGCA
CTGTCGAAACTGAAAGCATGCACGCCAGAGCAGAATTAAAAGCAGATAAAGAAATTGAAA
TGACCGGTCTCGGGTTCGAACCTCCCGCAGCCAGAACAGCTCCAGCTGAGAGGCAGATCC
GACACAAGCTCAGAACTAACAATAAACCTCATCCTATTGAGATTATCAGAGATGTAAAAA
TAAAGATTACCCCCGACACTCCGCGGTCTACCATACGAAACATCCTCAACAATCCGGGGA
ACCAGACATTAAGCAGAAAGGATCTCAGGAAAGGCAATGAAATGGTTCGTACTGCGTGCA
TTGAATTTTATGAGAAGTTGACCCTCGTGAAAAGTTACAGTTCGCTCAACTTGTTGGCTT
TCTCAAAAATAATGAAAAAATACGACAAGATCACTCGAAGACGAGCATCACAATCTTACC
TAGACATTGTGGAGAAATCTTATCTTATAAGCTCAGAAGAGGTTAATAAATTATTGGAGA
GAGTCGAGCAAACATTTACAAAACACTTTGCAACTGGAAATCATAGCAAAGCTGTGAAGA
TATTAAGGCCAACAAGGAAAAGGCAAAGACATAGACTTACCTTTTTTGTAGGATTTTTTA
CGGGTTGCTCTATTGCCCTCTTAGTGGCACTCATTCTGCTCATAGTGATTCGAAATGTTT
ACAACCATAATGGGGCTACTCGCTATATGGAGTCTGTTTTTCCTCTATACAGCATGTTGG
GCTTTGTTTTCCTACATATTTTCATGTATGCAGCAGATTTGTACTTTTGGCGACGCTTCC
GAATCAACTATCCCTTCATCTTTGGATTTAAGCCAGGAACTGAACTAGGATTCAGAGAAG
TGTTTCTACTCACCACAGTGCTTTCCGTGATGTCACTGGCTGGTGCTATTTCATCCGTAA
TGTCACTGAGTGGTGAGGAGGATGCAAACTCTCGTCCAAGCCGTGTAGAATTTGTTCCAT
TGATTTTGGTTGTGGTTCTATTGCTAGCACTAGTTTTACCTTTCAAATTTTTTTATCACT
CAAGCCGATTTCTCTTGCTTCGGAGTGCACTTCACTGTATATGTGCCCCTTTTTACAAGG
TTTCACTTCTTGACTTTTTTCTGGCAAATCAGTTGACCAGTCAGGTGCAGGCAATAAGGA
TTTTTGAGTACTTTATATGCTACTACAGCTCAGGAGACTTCAAAGAAAGTTCAACTAAAC
CATGCACAGTTAATGCCAATAATGCATACACCACCTTGTATTTTATTGTAGCAGTGATCC
CTTATTGGATTCGGTTTCTTCAGTGTGTTAGGCGCTTCGTCGAAGAAAGAGATGCATTGC
AAGGATATAATGCTTTAGTGAACTTTTCAACAATTGTGTCTGTTGTAACGAGAACAGCTT
ATAGTCAGACACAACGTGAAGGCTGGAGAATAATGTCTTTCTTTATGTCATCAATTGCAA
CAGTTTTTAGTACATACTGGGACCTTGTTATTGATTGGGGACTCTTACAACGCAGCTCAC
AAAATCCCTGGTTGAGGGACAAGCTCATTATACAACAGAAAAGCATTTATTTTATAGCCA
TGATTTTAAATGTACTTCTCAGGTTTGCTTGGGTTCAATCAGTTATGAATTTCAATATAA
AAAGCCTCCATCTAAATGCAACAATTGCAATCTTTGCATGTCTAGAAATCATTCGACGCG
GAATATGGAATTTCTTCAGGATAGAAAATGAGCACCTCAACAATGTTGGGAAATACAGAG
CATTTAAATCAGTGCCCCTCCCTTTCCAATATGTTGATGATGAAAATGAGGAATGATAAG
TTTTTGATGGGATTATGAATATGAGGAGAGCTGACAAGCAGGTTTATGGCTAGCCATCAA
ATGAAATTGGAAATTTGTTGGATTTTATAAACATCTTGATATATGTTTGAGAATACTACT
TCTGTGACGCACAAATAAGTGTTTGATTATCGTGGTTTCATGATTAAGTAGTGTAAATAT
CCATACCAAATGTGTCGTAGTATGGGTGAATGTACCAATGACTTATGGCCATTGGTTTAA
TTATTGTCATTGTGGAGCAAATCATGATGTAATTTTTTTAGTAAGTTCGATTTATTATTC
TAAATCTCTTACTATATAAATAAGTGTGAAACATTTTTACCCGTGTAATA
>Unigene0075814
  peroxidase-like protein, partial [Picea sitchensis]
AAGCTGAGATGAGTGCGCTGAGGTTTGATGACGGAGCAGGAATATTGCTATTTGCACCGC
TAAGGCTTGCAGTTGTGGAGTCTCTTCTTCCCAGCTGCACTGTCCATGTTGGCCCTCCAA
GCTACAACGAAAAAATAATTTATCATTATGCCGAGAATTATTCTACAATTATACTGGGTG
GAGATTAGAGCACTCATTTTCCGCTTAAATATATAGGGAAAAAAAAAAAAAAAAATTGGA
AAAAAAATGAATAAAAACAAAAAAAAAATGTTATGGAGCATTCTACAA

>Unigene0076509
  cinnamoyl-CoA reductase [Cunninghamia lanceolata]
TTTCTCTAAACTCTTTACTCTGTTCCTCTAGATTACCCTGCCAGAGCTTCCTTGTCACTG
TACGAGAGAAAAAATGAGACAGGAAACAGTTTGTGTAACAGGCGCAGGAGGATTCATTGC
CTCCTGGCTTGTTAAAAAGTTATTGAGCAAAGGCTATATTGTTAAAGGAGCCGTCCGCAA
TCCTGATGATGGCAAGTATAAACATCTGAGGGAGTTGGAAGGAGCCAAAGAGAGGTTACA
ACTTGTCAAGGCTGATATTCTTGATTACCAAAGCTTAATCGAAGTTATTAGAGGATGTGA
TGGTGTGTTTCACATGGCCTGCCTTTTGACAGATGACCCAGAACAAGTGATAGAACCAGC
TGTCAAAGGAACAGCCAATGTGTTGGATGCTTGTGCAGAATGGGGAGTAAAGCGCGTAGT
GGTGACCTCTTCAATCGGTGCGGTCTACATGGATCCCAACAGAGATCCCCACCTTGTAGT
TGATGAAAACTGCTGGAGTGATTTGGATTACTGCGTTCAAACAAAGAACTGGTACTGCTA
TGCCAAAACTGTGTCGGAGAAAGCTGCATGGAAGCGGGCAGAGGAGAGGAATTTGGATAT
GGTGGTGGTGAACCCCTGTTTGGTTTTAGGTCCTTTGTTGCAGTCCTCCATGAATGCCAG
TACTGCTCATATTATGAAATATTTAACAGGTATGCAGAAACTAGAATGCATTCTTTATCA
TTCATTGTTTAATAAGATTTAGAACATATCACTTAAAATTGTCTTTGAATTGTTTGATGT
TTATCTAGAACAGATCAAGATGTAGATTAAACTAAAAATTTGATGTGCAGGTTCAGCCAA
AACATATGCAAACTTAACCCAGGCCTATGTAGATGTGAGAGATGTGGCAGAAGCTCATAT
ATTAGCCTACGAAACACCTTCTGCATGTGGGCGGTATCTGTGTGCAGAAAGCAACATGCA
CCGTGGAGAATTGGTGGCTCTGTTGGCGCAATTGTTCCCCCAATATCCTTTTCCTCTCAT
GTACTCAATTTATATACCTCTTTTTCAGATAATTATTATGAATGAATTCTTTGCCTCAGT
AACAACAAATATCAATCAGTTCAATTAATGCTTCTGCATATTATCTCTGCAGGTGCTCCG
ACCAGAAAAATCCAAGGAAACAAGCCTACAAATTCTCTAATGAGAAGATGAAGGGGCTTG
GCCTTTCATTTACACCAATGAAAAAGTGCCTGGCTGATACAGTTGCCAGCCTGCAGAACA
AGGGTTTTCTTCATTAGCTTCACTCAAGAGTTCAGACCCGCTTTGCTTAAAGATCAATCG
GTTTCAATTTTTCGACTGGTAAAAAAATTTCAAACCAGCGCAGTAGCAATATAATCCCCT
GAAGTGGAAGTTCAGTCATGTAATTCTAATGAAAAGTAAAACAGGAGGGGAATGTCTCCT
CTTCAAAAGTTGCAAAACATAACAGACAAAATGCCGCGTCTGCTGCTTCAAGTCCTCGTT
ACCACAAATGTATTTCTTCCATTCATATTCTTTTTTATGTTAATGACATCATCTGTCATT
CAAGCTTTTAATTAAATCAAAT

>Unigene0094771
  isoflavone reductase-like protein, partial [Picea sitchensis]
TTGGTATTGGTATTGCTCACTCCATTGCTGTGAAAGGGGACCAAACCAACTTTGAAATTG
GACCTGATGGCGTGGAGGGCAGTCAACTCTACCCAGATGTGATATATACTACTGTTGATG
AGTTTCTTAACCAGTACGTATGAATTTGAAGGTGACAATATAAGAGAATGTATAACTTTG
AAGGTAACAATATAGGAGGTTTAGAGGCTATAAGCTGAGTACTGTCCACATTATTTAATA
ATGATATTCTGGTATTCTAAGGGACAAATCCTCCTAATAATGATTTTTGATTTATTTCCA
TGAGGAAATAGAAAGAAATTGA
