# Supplementary material for: Transcriptomic Revelation of Phenolic Compounds Involved in Aluminum Toxicity Responses in Roots of Cunninghamia lanceolata (Lamb.) Hook
Source: Genes (Basel). 2019 Oct 23;10(11):835. doi: 10.3390/genes10110835 (PMC6896160; doi:10.3390/genes10110835)
Supplement: Supplementary file 1 [file genes-10-00835-s001.zip › Supplemental files/Table S1 Primers of candidate DEGs used for qRT-PCR.xlsx]

## Sheet: Sheet1
ID	Name	Forward	Reverse
Unigene0062724	cl-ALMT10	TTACTCCCACTGCCAAGGTC	TGAACCCACTCTTTGTTAGCG
Unigene0067300	cl-TSJT1	GCCAGAAGAAATGAGGATGAGC	GGGCGGAGAAATGACTGAGTA
Unigene0067301	cl-AARL	CAAGCCAAATGGTGAAGGT	TCAGATGATGGAAGCAGGG
Unigene0094771	cl-IFR	CTCCATTGCTGTGAAAGGG	CATCTGGGTAGAGTTGACTGC
Unigene0071432	cl-DIR23	CCAAGCACATCCGTTGAAG	CCGAAGACAGTAGCCGAAGTT
Unigene0007466	cl-POD-LP	GCTGAGGTTTGATGACGGA	GTGCTCTAATCTCCACCCAGT
Unigene0075814	cl-PODLP2	GCTGAGGTTTGATGACGGA	GTGCTCTAATCTCCACCCAGT
Unigene0067425	cl-PHT1-3	TCTCAAGGTGCTCTCTCGTCTC	GATTGGAAATGGGAGGGATG
Unigene0007397	cl-PHT1-4	GCATTTCCACAGTGACGAGG	AGCCGAAGAAGAGTTGTCCG
Unigene0074352	cl-PHT1-7	TGAGAAAGAATGGCGAGGAAC	GTTATCACAAAGAGGTCATAGGCG
Unigene0074941	cl-PHO1	TGCCTTTCACTCATCCACCC	GCTTTCTCTTTCCAGTTATCGCAG
Unigene0012553	cl-pho-5-1	GTTTGCTCTTGATGTCGCTTTC	GACGGTTCCCAATAATGCG
Unigene0070938	cl-CCR1-1	CCGTGGACAGTAAGAAGAAGATTG	GTGCCTATCAGCCCTTGTTG
Unigene0076509	cl-CCR1-2	CATCTGAGGGAGTTGGAAGGA	GGTTCTATCACTTGTTCTGGGTCA
Unigene0071623	cl-COMT1	GCAGTAGGTGAAATGGCTCG	CGTCAACCGTCAAATAGGAACT
Unigene0070437	cl-CCOAOMT	GGAATCTGATGACTACTTCGGC	CCTGTTTATGTCCATTGCGAG
Unigene0063962	cl-pC3H	TGTATGACTGTTCTGTTCCCTGCT	AAAGACTTACCTGTGCCTTCCG
Unigene0072773	cl-PAL	TGACGACAGTATTGGAGGAGTTG	GGAGCCTTTCATTGATTCCG
Unigene0022972	cl-PAL2	CCCTTGGTTCTATGGTGTGC	TTTGCCCTGGATGATGCT
Unigene0069446	cl-CAD2	CGAAATGACAAGCAAGGGA	CACATCCAAAGGCACAAACA
Unigene0068571	cl-CAD7	ACAGGGAGGATTTGGAGGTG	CACATCTCTTGCCAGGCTCT
