# Supplementary material for: Transcriptomic Revelation of Phenolic Compounds Involved in Aluminum Toxicity Responses in Roots of Cunninghamia lanceolata (Lamb.) Hook
Source: Genes (Basel). 2019 Oct 23;10(11):835. doi: 10.3390/genes10110835 (PMC6896160; doi:10.3390/genes10110835)
Supplement: Supplementary file 1 [file genes-10-00835-s001.zip › Supplemental files/Table S10 TF analysis of Chinese fir roots in TC1 group.xlsx]

## Sheet: TC1_TF
GeneID	TF type	log2 Ratio(CK-72 h/CK-1 h)	Regulated	Pvalue	FDR
Unigene0087086	AP2	-3.97501	down	0.000198988	0.010642
Unigene0006364	bHLH	11.7896	up	4.47e-05	0.00402446
Unigene0053815	bHLH	11.3338	up	7.89e-05	0.00581818
Unigene0054011	bHLH	8.71657	up	5.26e-05	0.00443617
Unigene0022801	bZIP	10.8816	up	0.00121785	0.0360263
Unigene0046992	bZIP	12.6753	up	1e-05	0.00157689
Unigene0050543	bZIP	11.1959	up	0.0012638	0.036881
Unigene0061943	bZIP	11.904	up	1.82e-06	0.000634084
Unigene0011488	C2H2	6.82502	up	0.00171058	0.0442333
Unigene0041633	C2H2	12.5244	up	2.09e-05	0.0024442
Unigene0050115	C2H2	6.62416	up	0.00135846	0.038527
Unigene0051794	C2H2	11.0534	up	0.000117792	0.00759494
Unigene0052518	C2H2	8.06337	up	9.14e-05	0.00644372
Unigene0056716	C2H2	11.0626	up	0.000593409	0.0223945
Unigene0056897	C2H2	11.2338	up	0.000175102	0.00979286
Unigene0001291	C3H	7.41817	up	0.0018399	0.0462869
Unigene0029280	C3H	7.05332	up	0.000897731	0.0296134
Unigene0069624	C3H	12.744	up	1.33e-06	0.000542807
Unigene0004717	ERF	3.12285	up	3.06e-05	0.00310419
Unigene0006137	ERF	2.83984	up	0.000195151	0.0105068
Unigene0046267	ERF	3.23575	up	0.000238258	0.0120633
Unigene0051260	ERF	-4.45878	down	0.000214335	0.0111993
Unigene0060777	ERF	-2.25878	down	0.000478561	0.0194697
Unigene0072063	ERF	3.69761	up	5.22e-05	0.00441593
Unigene0051784	G2-like	-6.23157	down	1.23e-05	0.00181744
Unigene0040261	GATA	-4.92015	down	0.001449	0.0399907
Unigene0003900	GRAS	-6.04473	down	0.000134315	0.00821418
Unigene0006661	GRAS	-4.75215	down	0.000113555	0.00743033
Unigene0049698	HB-other	11.6064	up	0.000645815	0.0237502
Unigene0011783	HSF	10.6838	up	0.000879898	0.0291922
Unigene0017692	HSF	11.7052	up	0.000405285	0.0173099
Unigene0028507	HSF	10.9181	up	0.00131827	0.0378005
Unigene0042625	HSF	10.9943	up	0.000712599	0.0253351
Unigene0057256	HSF	8.8687	up	4.66e-07	0.000331311
Unigene0065686	LBD	3.32754	up	4.54e-05	0.0040558
Unigene0007292	MYB	7.36524	up	0.0016685	0.0435134
Unigene0016826	MYB	3.75776	up	7.2e-05	0.00544915
Unigene0053027	MYB	11.5983	up	1.36e-05	0.00191514
Unigene0038359	MYB_related	14.0763	up	1.25e-06	0.000539061
Unigene0045836	MYB_related	11.4792	up	0.00187895	0.0469096
Unigene0046141	MYB_related	6.5766	up	0.00087567	0.0290971
Unigene0046337	MYB_related	13.4372	up	5.78e-06	0.00117402
Unigene0046480	MYB_related	11.9229	up	0.000107429	0.00718113
Unigene0049966	MYB_related	12.0864	up	0.00039953	0.0171631
Unigene0052148	MYB_related	6.92877	up	0.00177997	0.0454382
Unigene0052910	MYB_related	12.3472	up	0.000116973	0.00756562
Unigene0054254	MYB_related	8.83654	up	1.71e-05	0.00218142
Unigene0055252	MYB_related	6.61308	up	0.00152265	0.0410941
Unigene0057394	MYB_related	12.2336	up	2.03e-05	0.00241481
Unigene0059395	MYB_related	6.24675	up	0.00190431	0.0471956
Unigene0059647	MYB_related	7.24044	up	0.000111808	0.00736005
Unigene0060276	MYB_related	7.54708	up	0.000353559	0.0159051
Unigene0004595	NAC	2.40189	up	0.000153801	0.00894895
Unigene0045063	NAC	2.61465	up	0.00010128	0.00691914
Unigene0051298	NAC	-5.05338	down	0.000624237	0.0231952
Unigene0051299	NAC	-5.2891	down	0.000137905	0.00835188
Unigene0046564	NF-YA	12.6201	up	1.53e-05	0.00204315
Unigene0056321	NF-YB	10.741	up	0.00142744	0.0397087
Unigene0056322	NF-YB	6.11581	up	0.00166025	0.0433529
Unigene0024018	NF-YC	12.7248	up	4e-05	0.00372781
Unigene0036752	Nin-like	10.6552	up	0.000996748	0.0316422
Unigene0053383	Nin-like	11.5833	up	0.000539002	0.0209824
Unigene0007378	TALE	7.74018	up	0.000317839	0.0148264
Unigene0043153	Whirly	11.739	up	0.000946746	0.0307223

## Sheet: TC1_TF_statistics
TF type	Number of TF
AP2	1
bHLH	3
bZIP	4
C2H2	7
C3H	3
ERF	6
G2-like	1
GATA	1
GRAS	2
HB-other	1
HSF	5
LBD	1
MYB	3
MYB_related	14
NAC	4
NF-YA	1
NF-YB	2
NF-YC	1
Nin-like	2
TALE	1
Whirly	1
total	64
