# Supplementary material for: Transcriptomic Revelation of Phenolic Compounds Involved in Aluminum Toxicity Responses in Roots of Cunninghamia lanceolata (Lamb.) Hook
Source: Genes (Basel). 2019 Oct 23;10(11):835. doi: 10.3390/genes10110835 (PMC6896160; doi:10.3390/genes10110835)
Supplement: Supplementary file 1 [file genes-10-00835-s001.zip › Supplemental files/Table S11 TF analysis of Chinese fir roots in TC2 group.xlsx]

## Sheet: TC2_TF
GeneID	TF type	log2 Ratio(Al-72 h/Al-1 h)	Regulated	Pvalue	FDR
Unigene0008935	AP2	-4.4114	down	0.000466245	0.00384875
Unigene0038912	AP2	-3.83858	down	3.1e-07	7.66e-06
Unigene0042223	AP2	-5.23367	down	0.00119092	0.00815739
Unigene0048962	AP2	-2.38137	down	0.00082205	0.00607889
Unigene0061284	AP2	-7.54101	down	3.1e-07	7.67e-06
Unigene0066454	AP2	-1.10784	down	1.14e-07	3.16e-06
Unigene0087086	AP2	-9.26608	down	0.000794058	0.00590697
Unigene0102154	AP2	-7.51955	down	0.00812312	0.036187
Unigene0054754	ARF	-2.25195	down	0.00257082	0.0148989
Unigene0055213	ARF	-1.1315	down	8.79e-06	0.000139596
Unigene0060373	ARF	1.19344	up	1.86e-05	0.000263909
Unigene0052877	ARR-B	-1.13255	down	0.0008829	0.00643602
Unigene0029484	B3	-2.84304	down	1.21e-06	2.51e-05
Unigene0047740	B3	-3.16563	down	0.000229037	0.00215777
Unigene0048764	B3	9.41799	up	3.06e-09	1.25e-07
Unigene0044438	BES1	-2.81243	down	1.04e-05	0.00016089
Unigene0046602	BES1	-1.38764	down	0.00128891	0.00869605
Unigene0000982	bHLH	3.79859	up	0.00031792	0.0028291
Unigene0001308	bHLH	-3.65744	down	0.00732005	0.0333976
Unigene0012406	bHLH	-6.47068	down	8.27e-11	4.92e-09
Unigene0013704	bHLH	-2.75889	down	0.000108133	0.00116085
Unigene0014620	bHLH	-9.42913	down	0.00326155	0.0179382
Unigene0014727	bHLH	-4.20315	down	0.000157971	0.00159221
Unigene0017435	bHLH	-9.24139	down	7.19e-18	1.3e-15
Unigene0017536	bHLH	-6.69469	down	0.000161603	0.00162041
Unigene0019512	bHLH	-7.68297	down	0.0115483	0.0471553
Unigene0019632	bHLH	-9.80041	down	0.0103157	0.0433596
Unigene0025106	bHLH	4.77214	up	0.000369891	0.00319071
Unigene0030747	bHLH	-2.15402	down	0.00312377	0.0173478
Unigene0031332	bHLH	-3.24527	down	0.00281058	0.0159874
Unigene0033384	bHLH	-10.7538	down	1.97e-11	1.34e-09
Unigene0034706	bHLH	-9.93413	down	0.0110863	0.0458114
Unigene0038138	bHLH	-2.41717	down	0.0122109	0.0490668
Unigene0040768	bHLH	-1.3221	down	0.000145643	0.00148958
Unigene0041839	bHLH	-7.52045	down	6.37e-05	0.000745392
Unigene0042198	bHLH	-3.15722	down	0.0026255	0.0151515
Unigene0043863	bHLH	-6.65042	down	0.000740045	0.00558287
Unigene0044459	bHLH	-4.32867	down	9.98e-06	0.000155424
Unigene0044756	bHLH	-9.88636	down	0.00012498	0.0013082
Unigene0048052	bHLH	-1.39636	down	0.00292364	0.0164882
Unigene0051641	bHLH	-5.15433	down	0.010107	0.0427145
Unigene0054503	bHLH	-6.34626	down	0.0024081	0.0141524
Unigene0055804	bHLH	-2.004	down	1.33e-11	9.38e-10
Unigene0056383	bHLH	-1.61294	down	0.00141721	0.00937615
Unigene0056927	bHLH	-6.68097	down	0.00148984	0.00975828
Unigene0057032	bHLH	-1.81684	down	0.0118743	0.0480842
Unigene0057680	bHLH	-1.47616	down	0.0124711	0.0498492
Unigene0058002	bHLH	-1.45655	down	0.00260193	0.0150453
Unigene0059075	bHLH	-3.39318	down	0.00313945	0.0174197
Unigene0059561	bHLH	-2.00286	down	1.43e-13	1.42e-11
Unigene0060059	bHLH	-1.22499	down	0.0097217	0.0414368
Unigene0060811	bHLH	-5.85454	down	0.00124187	0.00843129
Unigene0060813	bHLH	-4.66837	down	0.000162337	0.00162708
Unigene0060814	bHLH	-8.0464	down	0.000789189	0.00587535
Unigene0060828	bHLH	-2.78887	down	0.00219168	0.0131851
Unigene0063148	bHLH	-2.82455	down	6.67e-06	0.000110275
Unigene0063150	bHLH	-2.33069	down	0.000132904	0.0013784
Unigene0064035	bHLH	-1.36964	down	7.13e-07	1.58e-05
Unigene0064997	bHLH	-1.00344	down	0.00315045	0.0174655
Unigene0065081	bHLH	1.90962	up	0.00200815	0.0123186
Unigene0067052	bHLH	-7.57156	down	5.4e-06	9.19e-05
Unigene0067053	bHLH	-5.60406	down	6.48e-16	8.92e-14
Unigene0073354	bHLH	-10.3513	down	0.00506623	0.0251611
Unigene0075048	bHLH	-3.95023	down	3.68e-07	8.92e-06
Unigene0081144	bHLH	-9.58076	down	1.92e-07	5.03e-06
Unigene0084905	bHLH	-4.44616	down	1.71e-94	1.63e-89
Unigene0086432	bHLH	-9.72786	down	2.42e-06	4.58e-05
Unigene0093400	bHLH	-4.613	down	1.25e-06	2.58e-05
Unigene0101786	bHLH	-10.2099	down	0.000125893	0.00131602
Unigene0004884	bZIP	-5.96444	down	0.0114689	0.0469536
Unigene0015040	bZIP	-9.54901	down	0.000902854	0.00655786
Unigene0016106	bZIP	-6.79835	down	2.06e-05	0.000287159
Unigene0018148	bZIP	-9.40436	down	0.000463191	0.00382622
Unigene0019361	bZIP	-5.79808	down	0.000393543	0.00334948
Unigene0022378	bZIP	-6.16335	down	0.000390265	0.00332993
Unigene0030982	bZIP	1.84003	up	1.81e-07	4.79e-06
Unigene0030983	bZIP	1.24068	up	0.00711403	0.032672
Unigene0032412	bZIP	-7.4733	down	2.71e-07	6.83e-06
Unigene0033988	bZIP	-10.3072	down	2.07e-06	3.99e-05
Unigene0034206	bZIP	-10.618	down	1.07e-07	3e-06
Unigene0035317	bZIP	-9.79019	down	2e-06	3.87e-05
Unigene0036460	bZIP	-10.2329	down	0.000568409	0.0045143
Unigene0038322	bZIP	-9.47675	down	4.76e-05	0.000582278
Unigene0041127	bZIP	-9.81303	down	0.00470318	0.0237738
Unigene0041994	bZIP	-8.39703	down	0.0109897	0.0454914
Unigene0041995	bZIP	-6.82909	down	0.00679833	0.031536
Unigene0042139	bZIP	4.40623	up	0.0075229	0.0341398
Unigene0042140	bZIP	-8.65964	down	0.000623541	0.00486803
Unigene0042141	bZIP	9.38457	up	9.04e-05	0.000999784
Unigene0042965	bZIP	-2.93507	down	0.000867944	0.0063429
Unigene0043099	bZIP	1.73991	up	1.75e-13	1.71e-11
Unigene0044007	bZIP	-3.40237	down	0.00208119	0.0126574
Unigene0047285	bZIP	-1.49167	down	0.00815909	0.0363098
Unigene0051595	bZIP	1.23798	up	0.000419429	0.00353001
Unigene0054759	bZIP	1.0845	up	3.86e-06	6.87e-05
Unigene0057299	bZIP	-5.30149	down	0.00275273	0.0157251
Unigene0084850	bZIP	-9.59532	down	0.000290164	0.00262009
Unigene0085705	bZIP	-5.15786	down	0.00286375	0.0162248
Unigene0086555	bZIP	-9.65231	down	0.0104352	0.0437422
Unigene0101284	bZIP	-5.62088	down	0.00254359	0.014787
Unigene0104874	bZIP	-10.933	down	1.37e-05	0.000202657
Unigene0005337	C2H2	-4.24594	down	5.65e-05	0.000673484
Unigene0006767	C2H2	-8.87396	down	3.04e-06	5.58e-05
Unigene0008673	C2H2	-4.15493	down	0.000457734	0.00379003
Unigene0011630	C2H2	-5.71857	down	8.98e-05	0.000994502
Unigene0012119	C2H2	1.12674	up	2.93e-05	0.000387605
Unigene0012148	C2H2	-6.61686	down	3.91e-10	2e-08
Unigene0012808	C2H2	-4.88564	down	0.000618432	0.00483652
Unigene0013234	C2H2	4.77544	up	0.0109001	0.0452466
Unigene0013273	C2H2	3.67889	up	0.00749851	0.0340489
Unigene0014738	C2H2	-4.55645	down	0.00437782	0.0225082
Unigene0016924	C2H2	-5.17138	down	0.00674739	0.0313655
Unigene0017073	C2H2	-6.34564	down	1.1e-07	3.08e-06
Unigene0017350	C2H2	-9.75009	down	1.93e-11	1.32e-09
Unigene0019516	C2H2	-6.71206	down	1.72e-11	1.19e-09
Unigene0020008	C2H2	8.47681	up	0.00118877	0.0081481
Unigene0021188	C2H2	-6.45679	down	5.37e-06	9.14e-05
Unigene0021901	C2H2	-9.74012	down	0.00159353	0.0102667
Unigene0023966	C2H2	-10.4111	down	0.000594947	0.00468478
Unigene0024020	C2H2	-5.86301	down	1.29e-10	7.38e-09
Unigene0024480	C2H2	-9.63312	down	0.00244552	0.0143281
Unigene0024906	C2H2	-6.78938	down	5.48e-05	0.000656642
Unigene0027005	C2H2	-9.41363	down	0.000105046	0.00113321
Unigene0028554	C2H2	1.05487	up	2.03e-05	0.000283598
Unigene0029576	C2H2	-3.36693	down	0.00194767	0.012022
Unigene0032475	C2H2	-5.26382	down	0.0033012	0.018107
Unigene0033033	C2H2	-10.0364	down	0.0124709	0.0498492
Unigene0033630	C2H2	-4.06139	down	2.77e-07	6.96e-06
Unigene0034216	C2H2	-10.576	down	0.000467243	0.00385534
Unigene0035084	C2H2	-7.13394	down	9.38e-05	0.00102952
Unigene0036916	C2H2	-6.73011	down	3.65e-06	6.53e-05
Unigene0038423	C2H2	-5.82351	down	7.35e-05	0.000839225
Unigene0042056	C2H2	-4.66519	down	2.59e-07	6.56e-06
Unigene0044703	C2H2	-6.77904	down	0.00458248	0.0233197
Unigene0048041	C2H2	-1.16475	down	0.00028501	0.00258238
Unigene0048081	C2H2	1.72653	up	0.0035915	0.0192977
Unigene0048959	C2H2	-4.85215	down	5.86e-05	0.000694958
Unigene0048960	C2H2	-4.04667	down	0.000723877	0.00548395
Unigene0071618	C2H2	-1.50313	down	0.00374563	0.0199373
Unigene0078563	C2H2	-6.14927	down	0.00301975	0.0169034
Unigene0080950	C2H2	-9.79398	down	0.00145697	0.00958525
Unigene0081355	C2H2	-10.4229	down	1.46e-06	2.95e-05
Unigene0081433	C2H2	-5.58665	down	4.61e-07	1.09e-05
Unigene0082502	C2H2	-9.81068	down	3.24e-06	5.9e-05
Unigene0083239	C2H2	-5.27247	down	0.00282299	0.0160417
Unigene0085305	C2H2	-7.01456	down	4.29e-06	7.53e-05
Unigene0085744	C2H2	-4.57373	down	0.000982215	0.00701433
Unigene0086292	C2H2	-9.85341	down	2.82e-11	1.87e-09
Unigene0086470	C2H2	-7.3658	down	0.000881274	0.00642747
Unigene0088206	C2H2	-10.3078	down	0.000192034	0.00187111
Unigene0088405	C2H2	-6.07655	down	1.46e-06	2.95e-05
Unigene0090249	C2H2	-6.12649	down	1.43e-05	0.000211169
Unigene0090384	C2H2	-10.3007	down	5.11e-07	1.19e-05
Unigene0090649	C2H2	-9.5134	down	4.76e-05	0.000582665
Unigene0091600	C2H2	-4.74717	down	1.47e-05	0.000216745
Unigene0092699	C2H2	-5.20608	down	0.000115333	0.00122316
Unigene0093524	C2H2	-9.97413	down	2.03e-05	0.000283598
Unigene0093833	C2H2	-6.96485	down	0.0111546	0.0460077
Unigene0094340	C2H2	-10.1364	down	1.4e-05	0.000207059
Unigene0094529	C2H2	-5.47974	down	7.14e-05	0.000818551
Unigene0097579	C2H2	-5.00937	down	0.000210618	0.00201768
Unigene0098069	C2H2	-10.0291	down	4.69e-06	8.13e-05
Unigene0099290	C2H2	-10.1619	down	4.99e-07	1.16e-05
Unigene0100851	C2H2	-5.30998	down	0.000288148	0.00260486
Unigene0101975	C2H2	-5.64	down	2.44e-08	7.96e-07
Unigene0103697	C2H2	-5.65673	down	1.45e-08	5e-07
Unigene0104923	C2H2	-4.49725	down	0.00969393	0.04137
Unigene0002375	C3H	-6.60946	down	4.99e-08	1.51e-06
Unigene0004909	C3H	-5.96072	down	1.31e-06	2.69e-05
Unigene0011779	C3H	-10.6057	down	8.7e-51	2.37e-47
Unigene0013820	C3H	-8.21478	down	0.00270463	0.0155128
Unigene0014289	C3H	-5.06827	down	0.00134088	0.00897796
Unigene0016570	C3H	-9.05492	down	0.00331364	0.0181596
Unigene0023303	C3H	1.085	up	0.00197127	0.0121394
Unigene0024353	C3H	-5.1529	down	0.000897057	0.00652223
Unigene0027636	C3H	-9.50144	down	1.91e-05	0.000269313
Unigene0040538	C3H	-6.09533	down	7.39e-08	2.15e-06
Unigene0047648	C3H	-1.11664	down	1.12e-07	3.11e-06
Unigene0054959	C3H	-10.2834	down	1.23e-05	0.000186176
Unigene0060399	C3H	1.00715	up	2.91e-13	2.75e-11
Unigene0060943	C3H	-1.40779	down	0.0121372	0.0488779
Unigene0062132	C3H	9.29531	up	0.00444105	0.0227544
Unigene0082809	C3H	-10.2835	down	0.0010876	0.0075987
Unigene0088080	C3H	-9.5467	down	0.000771242	0.00576837
Unigene0090953	C3H	-9.74735	down	1.06e-10	6.19e-09
Unigene0101419	C3H	-4.50878	down	1.79e-63	8.53e-60
Unigene0105078	C3H	-6.32366	down	2.13e-16	3.16e-14
Unigene0044519	CO-like	-1.13095	down	0.00811602	0.0361672
Unigene0060740	CO-like	3.83982	up	0.00930361	0.0401123
Unigene0072490	CO-like	-1.42796	down	0.000331599	0.00292701
Unigene0042305	CPP	-1.53674	down	8.23e-05	0.000922707
Unigene0054617	DBB	1.14664	up	0.0102607	0.0431878
Unigene0066266	Dof	-1.61634	down	0.0029568	0.0166267
Unigene0012070	E2F/DP	-8.04113	down	0.00679057	0.0315108
Unigene0020022	E2F/DP	-6.53929	down	0.0109151	0.0452773
Unigene0063199	E2F/DP	1.09102	up	0.000211875	0.00202722
Unigene0000770	ERF	-4.65841	down	0.0114628	0.046941
Unigene0000920	ERF	-1.91654	down	0.000104441	0.0011277
Unigene0001558	ERF	2.74046	up	0.0102365	0.043107
Unigene0001894	ERF	-6.43403	down	2.69e-07	6.78e-06
Unigene0002528	ERF	-3.40902	down	0.00139243	0.00925536
Unigene0003613	ERF	1.72508	up	1.44e-10	8.12e-09
Unigene0004717	ERF	3.68618	up	0.00117118	0.00804959
Unigene0004864	ERF	4.0582	up	0.00466141	0.0236267
Unigene0005356	ERF	-2.54927	down	0.000925842	0.00669264
Unigene0005958	ERF	-3.07704	down	0.000759021	0.00569443
Unigene0005959	ERF	-3.57128	down	0.00310491	0.0172693
Unigene0005960	ERF	-3.30987	down	0.000535381	0.00430009
Unigene0006137	ERF	2.64817	up	0.00256828	0.0148914
Unigene0006230	ERF	1.958	up	2.51e-13	2.4e-11
Unigene0006744	ERF	-6.37664	down	0.00069401	0.00530699
Unigene0006879	ERF	2.08237	up	0.00134224	0.00898389
Unigene0009772	ERF	-3.3108	down	0.00317434	0.0175681
Unigene0010068	ERF	2.38134	up	1.59e-23	5.07e-21
Unigene0012094	ERF	-2.16997	down	0.00584928	0.0281293
Unigene0013351	ERF	1.52238	up	0.000304949	0.00273028
Unigene0013433	ERF	-2.06513	down	0.00778208	0.0350518
Unigene0013434	ERF	-1.77862	down	1.06e-06	2.24e-05
Unigene0013435	ERF	-2.10887	down	0.00837759	0.0370643
Unigene0014486	ERF	3.23164	up	8.04e-05	0.000905229
Unigene0023744	ERF	-2.11642	down	0.00530896	0.0260901
Unigene0025155	ERF	-1.04534	down	1.96e-11	1.34e-09
Unigene0026699	ERF	-3.15795	down	0.00820836	0.0364728
Unigene0026753	ERF	-9.73285	down	1.1e-05	0.000168816
Unigene0032095	ERF	-9.12954	down	7.85e-06	0.000126761
Unigene0037479	ERF	1.45749	up	0.000851654	0.00625328
Unigene0039573	ERF	1.17194	up	0.00442578	0.022696
Unigene0040975	ERF	-2.69408	down	0.000175225	0.00173325
Unigene0042585	ERF	-3.3577	down	0.00512739	0.0253695
Unigene0042586	ERF	-5.8567	down	5.51e-05	0.00065942
Unigene0042635	ERF	-2.75026	down	0.000285938	0.00258734
Unigene0044634	ERF	1.46999	up	0.010371	0.0435417
Unigene0045662	ERF	-5.55563	down	5.57e-08	1.67e-06
Unigene0046267	ERF	4.08438	up	1.52e-06	3.06e-05
Unigene0048597	ERF	5.0702	up	2.18e-07	5.65e-06
Unigene0051260	ERF	-5.40604	down	4.88e-06	8.42e-05
Unigene0051832	ERF	-2.71766	down	1.56e-05	0.000227327
Unigene0052023	ERF	-4.02501	down	0.00493883	0.0246862
Unigene0052038	ERF	-3.24576	down	0.000597617	0.0047023
Unigene0053256	ERF	-4.6561	down	6.72e-18	1.22e-15
Unigene0054278	ERF	2.07506	up	0.000737755	0.00556825
Unigene0056593	ERF	-2.88921	down	0.00170912	0.0108386
Unigene0056706	ERF	-1.69974	down	0.0006183	0.00483624
Unigene0057626	ERF	-1.34757	down	0.00519847	0.0256493
Unigene0057708	ERF	-4.63655	down	1.08e-05	0.00016575
Unigene0057709	ERF	-2.16618	down	6.61e-06	0.000109515
Unigene0057710	ERF	-2.58159	down	7.98e-07	1.74e-05
Unigene0057868	ERF	-1.58629	down	2.02e-15	2.62e-13
Unigene0059109	ERF	-2.14259	down	0.0015655	0.0101338
Unigene0060261	ERF	-2.93282	down	0.00313403	0.0173977
Unigene0060777	ERF	-5.45956	down	6.24e-05	0.00073259
Unigene0061133	ERF	-3.65452	down	0.00065768	0.00507541
Unigene0061357	ERF	-2.47266	down	0.00944003	0.0405414
Unigene0062325	ERF	-1.17897	down	8.17e-05	0.000917244
Unigene0062363	ERF	-4.43088	down	8.49e-08	2.43e-06
Unigene0062690	ERF	-4.08753	down	1.47e-12	1.24e-10
Unigene0062927	ERF	-6.46622	down	2.55e-09	1.07e-07
Unigene0065463	ERF	-9.50066	down	4.04e-05	0.000508043
Unigene0065941	ERF	-3.51773	down	0.000199984	0.00193488
Unigene0066480	ERF	3.50289	up	0.000386934	0.00330892
Unigene0069643	ERF	-2.23289	down	0.000417776	0.00351921
Unigene0070031	ERF	-4.49629	down	0.000228344	0.00215259
Unigene0070032	ERF	-2.84738	down	0.000250344	0.00231773
Unigene0072063	ERF	2.44519	up	1.57e-07	4.2e-06
Unigene0072064	ERF	2.90185	up	2.17e-05	0.000299772
Unigene0072065	ERF	3.66165	up	0.000112338	0.00119774
Unigene0073115	ERF	-1.33994	down	0.000457573	0.00378967
Unigene0073850	ERF	1.58857	up	0.00105967	0.00744292
Unigene0075633	ERF	-1.06094	down	9.99e-06	0.000155577
Unigene0075640	ERF	-2.66235	down	0.000769202	0.00575718
Unigene0075641	ERF	-1.96497	down	1.71e-06	3.39e-05
Unigene0075642	ERF	-2.09229	down	0.00320115	0.0176816
Unigene0075646	ERF	-1.64474	down	5.14e-17	8.29e-15
Unigene0075647	ERF	-1.94557	down	0.000144715	0.00148088
Unigene0099719	ERF	4.65883	up	8.73e-05	0.000970501
Unigene0022978	FAR1	-5.30343	down	0.00602257	0.0287635
Unigene0081481	FAR1	-10.3722	down	0.000183533	0.00180115
Unigene0092810	FAR1	-5.65007	down	0.0124616	0.0498384
Unigene0094554	FAR1	-9.97909	down	0.00712839	0.032702
Unigene0012555	G2-like	1.72523	up	0.00256751	0.0148879
Unigene0021198	G2-like	-3.13589	down	0.000119651	0.00126033
Unigene0047156	G2-like	-2.4323	down	0.000387939	0.00331632
Unigene0047801	G2-like	-1.77835	down	0.00655517	0.0306939
Unigene0050930	G2-like	1.09157	up	0.00100687	0.00715019
Unigene0051784	G2-like	-8.06104	down	0.00100828	0.00715748
Unigene0054187	G2-like	-4.00042	down	3.04e-07	7.54e-06
Unigene0055336	G2-like	-1.24177	down	9.34e-06	0.000146986
Unigene0062714	G2-like	1.29028	up	0.000556681	0.00444042
Unigene0012478	GATA	-1.61016	down	0.0110919	0.0458171
Unigene0012497	GATA	-8.05798	down	3.18e-13	2.98e-11
Unigene0016023	GATA	-4.20588	down	2.09e-07	5.45e-06
Unigene0016460	GATA	-4.98121	down	9.16e-08	2.6e-06
Unigene0016461	GATA	-10.078	down	0.0100008	0.0423617
Unigene0020632	GATA	-9.98399	down	0.000206176	0.00198271
Unigene0023477	GATA	-6.56447	down	0.00203082	0.0124241
Unigene0026821	GATA	-7.14927	down	7.01e-05	0.000805759
Unigene0027274	GATA	-6.15657	down	1.24e-15	1.65e-13
Unigene0027634	GATA	-5.93662	down	0.00722153	0.0330591
Unigene0027746	GATA	-9.39003	down	0.000167232	0.00166788
Unigene0040261	GATA	-4.58355	down	0.00190153	0.0117854
Unigene0041906	GATA	-4.09853	down	5.87e-09	2.24e-07
Unigene0044017	GATA	-6.28836	down	1.06e-05	0.000163016
Unigene0083035	GATA	-9.37728	down	4.09e-07	9.78e-06
Unigene0083177	GATA	-10.0144	down	1.86e-05	0.000263238
Unigene0084697	GATA	-5.7274	down	4.62e-05	0.000568756
Unigene0091249	GATA	-9.78403	down	0.00331619	0.0181687
Unigene0096374	GATA	-9.52167	down	0.000567351	0.00450777
Unigene0097060	GATA	-6.54536	down	1.07e-18	2.14e-16
Unigene0000617	GRAS	-9.89381	down	0.0101461	0.0428208
Unigene0003900	GRAS	-10.3761	down	0.00998422	0.042301
Unigene0003901	GRAS	-9.48991	down	0.000851345	0.0062515
Unigene0003903	GRAS	-11.2423	down	0.000705087	0.00537215
Unigene0006661	GRAS	-8.64019	down	1.15e-18	2.27e-16
Unigene0011703	GRAS	-8.03195	down	1.51e-06	3.04e-05
Unigene0012657	GRAS	-7.24335	down	2.32e-12	1.87e-10
Unigene0031884	GRAS	-1.7726	down	2.35e-06	4.46e-05
Unigene0046189	GRAS	-10.1334	down	2.54e-06	4.78e-05
Unigene0046626	GRAS	-1.0312	down	0.0097013	0.0413861
Unigene0046627	GRAS	-1.82123	down	0.0117455	0.0477331
Unigene0047835	GRAS	-9.10687	down	0.00343318	0.0186675
Unigene0047836	GRAS	-3.05599	down	2.69e-05	0.000360442
Unigene0048911	GRAS	-3.83407	down	0.000852468	0.00625684
Unigene0052547	GRAS	-12.3221	down	0.00311838	0.017329
Unigene0052566	GRAS	-2.82705	down	0.00987263	0.0419105
Unigene0064848	GRAS	-2.56206	down	6.89e-06	0.00011328
Unigene0064935	GRAS	-1.88006	down	0.000853199	0.00626125
Unigene0065183	GRAS	-1.968	down	0.00405722	0.0212375
Unigene0065991	GRAS	-2.324	down	0.000100471	0.0010909
Unigene0065995	GRAS	-1.37755	down	0.000185202	0.0018144
Unigene0067789	GRAS	-1.3494	down	0.00093591	0.0067459
Unigene0071698	GRAS	1.31283	up	1.4e-06	2.85e-05
Unigene0073171	GRAS	-3.70249	down	0.000724183	0.00548473
Unigene0073906	GRAS	2.51462	up	0.00163208	0.0104512
Unigene0060939	GRF	-2.36928	down	0.000235482	0.00220543
Unigene0055485	HB-other	1.08939	up	8.78e-05	0.000975758
Unigene0004897	HD-ZIP	-1.27444	down	1.26e-20	3.09e-18
Unigene0009520	HD-ZIP	-2.1416	down	0.00251289	0.014642
Unigene0023261	HD-ZIP	-6.02406	down	0.00501781	0.0249832
Unigene0027676	HD-ZIP	-2.04402	down	0.00120749	0.0082487
Unigene0041983	HD-ZIP	-5.55766	down	5.97e-16	8.25e-14
Unigene0051473	HD-ZIP	-7.50764	down	1.26e-06	2.6e-05
Unigene0051593	HD-ZIP	-2.10579	down	0.00113527	0.00785957
Unigene0053705	HD-ZIP	2.41386	up	0.00859697	0.0377405
Unigene0056710	HD-ZIP	1.55312	up	0.00316756	0.0175358
Unigene0057861	HD-ZIP	-2.22814	down	0.0026527	0.0152831
Unigene0059832	HD-ZIP	2.30304	up	1.39e-08	4.84e-07
Unigene0078577	HD-ZIP	3.47821	up	0.00335938	0.0183468
Unigene0078583	HD-ZIP	-5.53823	down	0.00248901	0.0145309
Unigene0020933	HSF	-5.74171	down	1.16e-07	3.22e-06
Unigene0023695	HSF	-8.72406	down	4.76e-07	1.12e-05
Unigene0030087	HSF	-9.42606	down	0.00452816	0.0230959
Unigene0041829	HSF	-6.77891	down	2.18e-05	0.000300988
Unigene0043834	HSF	1.01923	up	0.00356288	0.0191897
Unigene0105101	HSF	-10.3521	down	0.00271721	0.0155662
Unigene0002552	LBD	-3.06361	down	1.63e-08	5.57e-07
Unigene0008045	LBD	3.80627	up	0.00112247	0.00779421
Unigene0032631	LBD	-6.149	down	0.000234139	0.00219461
Unigene0041014	LBD	-3.43522	down	0.0106738	0.0445311
Unigene0047638	LBD	-2.53515	down	0.00712664	0.032702
Unigene0050809	LBD	-9.60632	down	2.14e-14	2.43e-12
Unigene0051688	LBD	-2.14321	down	0.00399418	0.0209803
Unigene0055560	LBD	-3.78747	down	0.000849819	0.00624222
Unigene0055561	LBD	-4.74897	down	1.92e-12	1.58e-10
Unigene0057543	LBD	-11.5679	down	0.00174679	0.0110245
Unigene0060251	LBD	-6.39069	down	0.00579314	0.0279158
Unigene0060407	LBD	-2.0678	down	0.0111056	0.0458534
Unigene0065686	LBD	4.61788	up	1.8e-05	0.000256557
Unigene0065687	LBD	3.48484	up	0.000438141	0.00365388
Unigene0077644	LBD	-1.79979	down	0.00713841	0.0327411
Unigene0078843	LBD	-5.00461	down	2.68e-20	6.35e-18
Unigene0098884	LBD	-3.88831	down	0.000109911	0.00117609
Unigene0041774	MIKC	-1.66715	down	0.00931838	0.0401363
Unigene0051821	MIKC	-1.03032	down	0.00741294	0.0337454
Unigene0008443	M-type	2.79742	up	8.94e-05	0.000990479
Unigene0024016	M-type	-5.72836	down	5.99e-10	2.93e-08
Unigene0043079	M-type	-11.6505	down	0.00663495	0.030976
Unigene0043486	M-type	-11.5299	down	2.01e-10	1.1e-08
Unigene0085845	M-type	-10.2148	down	0.0114715	0.0469565
Unigene0098936	M-type	10.3845	up	0.000706947	0.00538229
Unigene0001453	MYB	8.97106	up	0.00707791	0.0325536
Unigene0009348	MYB	-1.52717	down	6.58e-05	0.000765675
Unigene0016826	MYB	6.24161	up	1.24e-08	4.36e-07
Unigene0022319	MYB	2.01723	up	1.02e-05	0.000157961
Unigene0023558	MYB	-6.16235	down	9.53e-05	0.0010432
Unigene0041832	MYB	-2.0911	down	0.00448565	0.022931
Unigene0042795	MYB	2.79819	up	4.44e-07	1.05e-05
Unigene0047235	MYB	-1.45895	down	0.00153	0.00995824
Unigene0047998	MYB	7.0981	up	2.88e-10	1.52e-08
Unigene0048003	MYB	-2.60677	down	0.00524829	0.0258347
Unigene0050577	MYB	1.70105	up	0.0110184	0.0455804
Unigene0053694	MYB	-1.15618	down	6.26e-05	0.000734839
Unigene0057259	MYB	2.54745	up	1.67e-38	2.1e-35
Unigene0058049	MYB	1.02155	up	5.25e-08	1.59e-06
Unigene0059204	MYB	-3.58932	down	0.00596939	0.0285671
Unigene0060212	MYB	1.56619	up	0.00811115	0.036154
Unigene0061388	MYB	-1.81713	down	0.00214382	0.0129623
Unigene0065522	MYB	1.56801	up	0.00365848	0.0195879
Unigene0067810	MYB	1.72572	up	0.00107631	0.00753581
Unigene0069671	MYB	-1.63142	down	5.21e-07	1.21e-05
Unigene0080861	MYB	-1.55916	down	0.00074665	0.00561978
Unigene0086926	MYB	-1.38439	down	6.59e-07	1.48e-05
Unigene0088620	MYB	-10.2207	down	5.41e-07	1.24e-05
Unigene0091365	MYB	-4.21619	down	0.00979529	0.0416899
Unigene0097361	MYB	-6.83559	down	3.87e-10	1.98e-08
Unigene0016827	MYB_related	4.58529	up	1.46e-08	5.05e-07
Unigene0022459	MYB_related	-9.35285	down	0.00207762	0.0126509
Unigene0023765	MYB_related	-10.8731	down	0.00085874	0.00629172
Unigene0025282	MYB_related	-4.43842	down	0.00116395	0.0080115
Unigene0041183	MYB_related	1.19209	up	6.85e-08	2.01e-06
Unigene0041947	MYB_related	2.45701	up	1.42e-09	6.34e-08
Unigene0042791	MYB_related	-3.5488	down	0.0116145	0.0473563
Unigene0047355	MYB_related	1.17934	up	2.4e-11	1.61e-09
Unigene0051212	MYB_related	-1.79954	down	0.000192303	0.00187335
Unigene0052727	MYB_related	-1.54183	down	2.1e-08	6.96e-07
Unigene0059202	MYB_related	-1.89061	down	0.0028733	0.0162655
Unigene0065367	MYB_related	-3.85588	down	0.000568331	0.00451406
Unigene0088275	MYB_related	-9.75322	down	0.010868	0.045125
Unigene0090914	MYB_related	-10.0236	down	0.000275116	0.0025049
Unigene0096470	MYB_related	-9.10573	down	0.000148878	0.00151498
Unigene0097038	MYB_related	-9.90664	down	0.00144448	0.00951698
Unigene0004595	NAC	2.81659	up	0.000324047	0.00287047
Unigene0009472	NAC	1.17281	up	0.000634518	0.00493517
Unigene0024010	NAC	1.56652	up	0.00857406	0.0376598
Unigene0045063	NAC	3.8508	up	5.42e-15	6.61e-13
Unigene0050096	NAC	-2.38938	down	0.00628589	0.0296925
Unigene0051298	NAC	-8.41976	down	0.00804669	0.0359374
Unigene0051299	NAC	-6.33406	down	0.00187358	0.0116493
Unigene0052617	NAC	1.84775	up	3.58e-06	6.42e-05
Unigene0055658	NAC	2.06181	up	0.000679097	0.00521237
Unigene0056199	NAC	-3.91851	down	0.000429877	0.00359947
Unigene0064550	NAC	2.01172	up	3.84e-08	1.2e-06
Unigene0072321	NAC	2.60553	up	0.00265865	0.0153053
Unigene0072639	NAC	1.33157	up	0.00347998	0.0188475
Unigene0011884	NF-YA	-7.91326	down	8.11e-05	0.000911343
Unigene0016422	NF-YA	-8.39375	down	0.00426385	0.0220581
Unigene0052778	NF-YA	1.12156	up	0.000239246	0.00223368
Unigene0001461	NF-YB	-6.68263	down	0.0031053	0.0172705
Unigene0010470	NF-YB	-5.78336	down	3.86e-05	0.000490417
Unigene0017612	NF-YB	-6.54731	down	1.38e-05	0.000204164
Unigene0021085	NF-YB	-4.61347	down	0.00074558	0.00561262
Unigene0028272	NF-YB	1.06207	up	0.0056741	0.0274744
Unigene0029782	NF-YB	-9.28216	down	0.00541145	0.0264762
Unigene0057740	NF-YB	-1.00145	down	0.000215769	0.00205626
Unigene0015583	NF-YC	-4.11451	down	0.00748461	0.0340096
Unigene0017998	NF-YC	-5.12646	down	0.012403	0.049648
Unigene0022449	NF-YC	-5.8275	down	0.00330848	0.0181375
Unigene0026206	NF-YC	-4.30428	down	2.88e-06	5.32e-05
Unigene0026324	NF-YC	-9.33532	down	0.00102399	0.00724252
Unigene0037990	NF-YC	-6.69858	down	0.00776449	0.0349842
Unigene0084347	NF-YC	-9.98546	down	0.00441528	0.0226482
Unigene0068905	RAV	2.05098	up	0.0112809	0.0463961
Unigene0012780	TALE	-4.96576	down	0.00292402	0.0164883
Unigene0050158	TALE	-1.74309	down	0.00155183	0.0100672
Unigene0059221	TALE	-10.0603	down	0.000779676	0.00581782
Unigene0047143	TCP	-1.28903	down	0.00425762	0.0220369
Unigene0019684	Trihelix	-10.5438	down	0.00180068	0.0112987
Unigene0032504	Trihelix	-8.16122	down	2.16e-05	0.000298482
Unigene0032993	Trihelix	-10.2795	down	0.00269947	0.0154907
Unigene0041960	Trihelix	-11.357	down	4.9e-07	1.14e-05
Unigene0043247	Trihelix	1.19466	up	0.000621175	0.00485394
Unigene0049237	Trihelix	2.24393	up	3.94e-09	1.57e-07
Unigene0049238	Trihelix	1.55822	up	0.00223395	0.0133701
Unigene0051814	Trihelix	-1.69599	down	6.23e-06	0.000104102
Unigene0052290	Trihelix	-4.49293	down	0.000347423	0.00303599
Unigene0053519	Trihelix	-2.41886	down	0.0110917	0.0458171
Unigene0055710	Trihelix	1.17816	up	0.00527579	0.0259539
Unigene0088779	Trihelix	-10.7208	down	0.00487308	0.0244404
Unigene0006186	WOX	1.74396	up	0.0106726	0.0445311
Unigene0028905	WOX	-6.26478	down	5.13e-05	0.000619649
Unigene0105282	WOX	-5.45432	down	0.00101228	0.00717944
Unigene0105283	WOX	-6.19239	down	0.000253084	0.00233968
Unigene0018661	WRKY	2.43992	up	0.000116726	0.00123525
Unigene0041460	WRKY	-1.58421	down	0.00139205	0.00925348
Unigene0048417	WRKY	1.94292	up	0.00220466	0.0132431
Unigene0050731	WRKY	-12.4389	down	0.000226175	0.00213766
Unigene0050732	WRKY	-9.92407	down	0.000115399	0.00122366
Unigene0050746	WRKY	-5.33001	down	1.09e-09	5.01e-08
Unigene0054221	WRKY	-1.42836	down	0.0023214	0.0137653
Unigene0054489	WRKY	2.05013	up	0.000535291	0.00429973
Unigene0058914	WRKY	-2.91715	down	0.0013028	0.00876801
Unigene0059216	WRKY	-2.1688	down	0.00127162	0.00860137
Unigene0064880	WRKY	3.48165	up	0.00314463	0.0174428
Unigene0067182	WRKY	1.23514	up	0.0028217	0.0160354
Unigene0067183	WRKY	1.75687	up	0.0121682	0.0489449
Unigene0009627	YABBY	-6.48519	down	0.00121706	0.0082936
Unigene0011881	YABBY	-11.9445	down	0.000396787	0.00337377
Unigene0012935	YABBY	-14.267	down	0.00121146	0.00827002
Unigene0014758	YABBY	-6.45679	down	0.000850626	0.00624718
Unigene0034308	YABBY	-9.6613	down	0.00146846	0.00964083
Unigene0045263	YABBY	-6.63017	down	4.57e-16	6.48e-14
Unigene0086473	YABBY	-12.7264	down	2e-06	3.88e-05
Unigene0089128	YABBY	-6.88865	down	2.2e-06	4.21e-05
Unigene0094809	YABBY	-6.3772	down	6.97e-06	0.000114453
Unigene0099912	YABBY	-10.5621	down	0.000312826	0.00278925
Unigene0102210	ZF-HD	-9.7521	down	0.000634497	0.00493517

## Sheet: TC2_TF_statistics
TF type	Number of TF
AP2	8
ARF	3
ARR-B	1
B3	3
BES1	2
bHLH	52
bZIP	32
C2H2	66
C3H	20
CO-like	3
CPP	1
DBB	1
Dof	1
E2F/DP	3
ERF	79
FAR1	4
G2-like	9
GATA	20
GRAS	25
GRF	1
HB-other	1
HD-ZIP	13
HSF	6
LBD	17
MIKC	2
M-type	6
MYB	25
MYB_related	16
NAC	13
NF-YA	3
NF-YB	7
NF-YC	7
RAV	1
TALE	3
TCP	1
Trihelix	12
WOX	4
WRKY	13
YABBY	10
ZF-HD	1

## Sheet: TC1_TC2_statistics
TF type	TC1_TF	TC2_TF
AP2	1	8
ARF	0	3
ARR-B	0	1
B3	0	3
BES1	0	2
bHLH	3	52
bZIP	4	32
C2H2	7	66
C3H	3	20
CO-like	0	3
CPP	0	1
DBB	0	1
Dof	0	1
E2F/DP	0	3
ERF	6	79
FAR1	0	4
G2-like	1	9
GATA	1	20
GRAS	2	25
GRF	0	1
HB-other	1	1
HD-ZIP	0	13
HSF	5	6
LBD	1	17
MIKC	0	2
M-type	0	6
MYB	3	25
MYB_related	14	16
NAC	4	13
NF-YA	1	3
NF-YB	2	7
NF-YC	1	7
RAV	0	1
TALE	1	3
TCP	0	1
Trihelix	0	12
WOX	0	4
WRKY	0	13
YABBY	0	10
ZF-HD	0	1
Nin-like	2	0
Whirly	1	0
