# Supplementary material for: Transcriptomic Revelation of Phenolic Compounds Involved in Aluminum Toxicity Responses in Roots of Cunninghamia lanceolata (Lamb.) Hook
Source: Genes (Basel). 2019 Oct 23;10(11):835. doi: 10.3390/genes10110835 (PMC6896160; doi:10.3390/genes10110835)
Supplement: Supplementary file 1 [file genes-10-00835-s001.zip › Supplemental files/Table S12 TF classification of Chinese fir roots.xlsx]

## Sheet: TF.class
TF Type	Count	Genes
C2H2	174	Unigene0000405;Unigene0000413;Unigene0001927;Unigene0002370;Unigene0002596;Unigene0005337;Unigene0005560;Unigene0006188;Unigene0006581;Unigene0006767;Unigene0007329;Unigene0008621;Unigene0008673;Unigene0008960;Unigene0011488;Unigene0011630;Unigene0012119;Unigene0012148;Unigene0012516;Unigene0012764;Unigene0012808;Unigene0013234;Unigene0013292;Unigene0014738;Unigene0015737;Unigene0016924;Unigene00…
ERF	166	Unigene0000770;Unigene0000920;Unigene0000953;Unigene0001558;Unigene0001894;Unigene0002528;Unigene0003613;Unigene0004409;Unigene0004600;Unigene0004717;Unigene0004792;Unigene0004864;Unigene0005057;Unigene0005058;Unigene0005098;Unigene0005356;Unigene0005958;Unigene0005959;Unigene0005960;Unigene0006137;Unigene0006230;Unigene0006549;Unigene0006565;Unigene0006744;Unigene0006879;Unigene0008867;Unigene00…
bHLH	142	Unigene0000982;Unigene0001209;Unigene0001210;Unigene0001211;Unigene0001212;Unigene0001308;Unigene0002202;Unigene0002944;Unigene0004136;Unigene0006536;Unigene0010184;Unigene0011223;Unigene0012072;Unigene0012406;Unigene0012760;Unigene0013704;Unigene0014620;Unigene0014727;Unigene0017435;Unigene0017536;Unigene0019512;Unigene0019632;Unigene0023058;Unigene0025106;Unigene0026883;Unigene0027751;Unigene00…
MYB_related	115	Unigene0003081;Unigene0006159;Unigene0008853;Unigene0010661;Unigene0011014;Unigene0012386;Unigene0016827;Unigene0018357;Unigene0020178;Unigene0022459;Unigene0023516;Unigene0023765;Unigene0024876;Unigene0025282;Unigene0025451;Unigene0026166;Unigene0027175;Unigene0027743;Unigene0027744;Unigene0029312;Unigene0032510;Unigene0032948;Unigene0035411;Unigene0036858;Unigene0038359;Unigene0039272;Unigene00…
MYB	109	Unigene0001453;Unigene0003544;Unigene0007292;Unigene0007861;Unigene0009348;Unigene0012066;Unigene0012257;Unigene0012444;Unigene0013375;Unigene0013446;Unigene0016289;Unigene0016826;Unigene0020873;Unigene0022319;Unigene0023179;Unigene0023558;Unigene0026092;Unigene0026167;Unigene0027177;Unigene0030037;Unigene0030038;Unigene0030294;Unigene0030316;Unigene0035605;Unigene0036857;Unigene0038524;Unigene00…
bZIP	84	Unigene0004884;Unigene0006108;Unigene0006995;Unigene0012102;Unigene0015040;Unigene0016106;Unigene0018148;Unigene0019361;Unigene0021357;Unigene0022378;Unigene0023042;Unigene0023850;Unigene0029842;Unigene0030982;Unigene0030983;Unigene0031035;Unigene0032411;Unigene0032412;Unigene0032772;Unigene0033988;Unigene0034206;Unigene0035317;Unigene0036460;Unigene0037894;Unigene0038322;Unigene0038638;Unigene00…
C3H	83	Unigene0001291;Unigene0002375;Unigene0004909;Unigene0009458;Unigene0011249;Unigene0011538;Unigene0011779;Unigene0011911;Unigene0013820;Unigene0013821;Unigene0014289;Unigene0014524;Unigene0016570;Unigene0019352;Unigene0022934;Unigene0023103;Unigene0023303;Unigene0024353;Unigene0026619;Unigene0027636;Unigene0028524;Unigene0029029;Unigene0029280;Unigene0030541;Unigene0040538;Unigene0040863;Unigene00…
GRAS	62	Unigene0000617;Unigene0003900;Unigene0003901;Unigene0003903;Unigene0006585;Unigene0006661;Unigene0011703;Unigene0012657;Unigene0020787;Unigene0020788;Unigene0023600;Unigene0025086;Unigene0031884;Unigene0040892;Unigene0044531;Unigene0046189;Unigene0046191;Unigene0046626;Unigene0046627;Unigene0047835;Unigene0047836;Unigene0048911;Unigene0050998;Unigene0052547;Unigene0052566;Unigene0053157;Unigene00…
Trihelix	54	Unigene0000746;Unigene0004796;Unigene0006127;Unigene0008436;Unigene0012523;Unigene0014249;Unigene0022017;Unigene0023318;Unigene0028568;Unigene0028569;Unigene0031978;Unigene0032504;Unigene0032505;Unigene0032993;Unigene0039210;Unigene0039385;Unigene0040943;Unigene0041267;Unigene0041768;Unigene0041960;Unigene0041962;Unigene0043247;Unigene0043623;Unigene0048107;Unigene0049236;Unigene0049237;Unigene00…
WRKY	48	Unigene0008927;Unigene0015307;Unigene0018661;Unigene0026616;Unigene0027841;Unigene0040301;Unigene0040834;Unigene0041460;Unigene0042863;Unigene0042865;Unigene0043061;Unigene0043793;Unigene0048417;Unigene0048827;Unigene0049599;Unigene0050731;Unigene0050732;Unigene0050746;Unigene0051383;Unigene0051384;Unigene0052449;Unigene0052880;Unigene0052996;Unigene0054221;Unigene0054488;Unigene0054489;Unigene00…
NAC	46	Unigene0004595;Unigene0009251;Unigene0009472;Unigene0012669;Unigene0021859;Unigene0021860;Unigene0022657;Unigene0022658;Unigene0024010;Unigene0024077;Unigene0043659;Unigene0045063;Unigene0045236;Unigene0046091;Unigene0047164;Unigene0047278;Unigene0050095;Unigene0050096;Unigene0050097;Unigene0050317;Unigene0051298;Unigene0051299;Unigene0051850;Unigene0052617;Unigene0053605;Unigene0055658;Unigene00…
LBD	43	Unigene0001944;Unigene0002552;Unigene0008045;Unigene0010156;Unigene0012295;Unigene0026469;Unigene0032631;Unigene0033921;Unigene0036753;Unigene0037905;Unigene0038489;Unigene0041014;Unigene0043193;Unigene0043359;Unigene0043613;Unigene0045468;Unigene0046107;Unigene0047638;Unigene0048544;Unigene0050809;Unigene0051688;Unigene0053753;Unigene0054819;Unigene0055560;Unigene0055561;Unigene0057542;Unigene00…
GATA	33	Unigene0006014;Unigene0012478;Unigene0012497;Unigene0016023;Unigene0016460;Unigene0016461;Unigene0020632;Unigene0023477;Unigene0026821;Unigene0027274;Unigene0027634;Unigene0027694;Unigene0027746;Unigene0040261;Unigene0041906;Unigene0041907;Unigene0042023;Unigene0044017;Unigene0045988;Unigene0048627;Unigene0049803;Unigene0050335;Unigene0053410;Unigene0058475;Unigene0062998;Unigene0082873;Unigene00…
HSF	33	Unigene0000999;Unigene0003542;Unigene0003603;Unigene0011783;Unigene0014013;Unigene0017692;Unigene0020933;Unigene0023694;Unigene0023695;Unigene0028507;Unigene0030087;Unigene0033519;Unigene0038281;Unigene0040154;Unigene0041829;Unigene0042625;Unigene0043834;Unigene0044145;Unigene0048412;Unigene0052823;Unigene0054085;Unigene0057256;Unigene0060992;Unigene0067497;Unigene0071179;Unigene0071180;Unigene00…
HD-ZIP	32	Unigene0001805;Unigene0004897;Unigene0009520;Unigene0020242;Unigene0023261;Unigene0027676;Unigene0040750;Unigene0040759;Unigene0041024;Unigene0041025;Unigene0041161;Unigene0041983;Unigene0047194;Unigene0049837;Unigene0051039;Unigene0051473;Unigene0051593;Unigene0053705;Unigene0055083;Unigene0056710;Unigene0057861;Unigene0059831;Unigene0059832;Unigene0063794;Unigene0071442;Unigene0071443;Unigene00…
G2-like	32	Unigene0006981;Unigene0012555;Unigene0021198;Unigene0022756;Unigene0022757;Unigene0022846;Unigene0029019;Unigene0029431;Unigene0038444;Unigene0044707;Unigene0047156;Unigene0047801;Unigene0050930;Unigene0051268;Unigene0051784;Unigene0053109;Unigene0054187;Unigene0055336;Unigene0056040;Unigene0056087;Unigene0057004;Unigene0057556;Unigene0057560;Unigene0057982;Unigene0059699;Unigene0062564;Unigene00…
M-type	27	Unigene0003892;Unigene0005598;Unigene0008443;Unigene0010364;Unigene0019374;Unigene0024016;Unigene0036475;Unigene0036476;Unigene0042116;Unigene0042117;Unigene0043079;Unigene0043486;Unigene0046052;Unigene0051292;Unigene0051293;Unigene0062994;Unigene0062999;Unigene0063002;Unigene0066564;Unigene0070072;Unigene0070073;Unigene0085845;Unigene0086180;Unigene0086938;Unigene0098936;Unigene0103211;Unigene01…
B3	25	Unigene0010498;Unigene0011156;Unigene0014826;Unigene0017397;Unigene0022248;Unigene0023675;Unigene0024216;Unigene0029484;Unigene0036600;Unigene0042334;Unigene0044038;Unigene0046253;Unigene0047740;Unigene0048764;Unigene0053816;Unigene0057317;Unigene0057318;Unigene0058071;Unigene0060280;Unigene0063700;Unigene0068171;Unigene0068176;Unigene0068879;Unigene0072186;Unigene0103036
NF-YC	25	Unigene0015583;Unigene0017998;Unigene0022449;Unigene0024018;Unigene0024046;Unigene0026206;Unigene0026324;Unigene0026571;Unigene0027431;Unigene0028375;Unigene0031589;Unigene0033281;Unigene0037990;Unigene0046367;Unigene0050891;Unigene0055931;Unigene0059356;Unigene0059358;Unigene0059359;Unigene0060742;Unigene0065289;Unigene0084347;Unigene0093819;Unigene0096058;Unigene0100165
YABBY	24	Unigene0000217;Unigene0001689;Unigene0001838;Unigene0002012;Unigene0009627;Unigene0011881;Unigene0012935;Unigene0014626;Unigene0014758;Unigene0025223;Unigene0034308;Unigene0037741;Unigene0045262;Unigene0045263;Unigene0045264;Unigene0045265;Unigene0066943;Unigene0086473;Unigene0089128;Unigene0094016;Unigene0094809;Unigene0099912;Unigene0101744;Unigene0103920
NF-YB	21	Unigene0001461;Unigene0006544;Unigene0010470;Unigene0017612;Unigene0021085;Unigene0028272;Unigene0029782;Unigene0037445;Unigene0037921;Unigene0037922;Unigene0041683;Unigene0050001;Unigene0050002;Unigene0050003;Unigene0055514;Unigene0056321;Unigene0056322;Unigene0057740;Unigene0083303;Unigene0085627;Unigene0093772
TALE	18	Unigene0007378;Unigene0012780;Unigene0032985;Unigene0049007;Unigene0049009;Unigene0049513;Unigene0050158;Unigene0051963;Unigene0057208;Unigene0058156;Unigene0059221;Unigene0061657;Unigene0061658;Unigene0063556;Unigene0065679;Unigene0065680;Unigene0071111;Unigene0080765
Dof	16	Unigene0006383;Unigene0027250;Unigene0035574;Unigene0040799;Unigene0042700;Unigene0047918;Unigene0047919;Unigene0050015;Unigene0052488;Unigene0053273;Unigene0054449;Unigene0058274;Unigene0061776;Unigene0066266;Unigene0075256;Unigene0099522
TCP	15	Unigene0033210;Unigene0033212;Unigene0034719;Unigene0034720;Unigene0042199;Unigene0042418;Unigene0043544;Unigene0047143;Unigene0052780;Unigene0053388;Unigene0060856;Unigene0061219;Unigene0062405;Unigene0066579;Unigene0099867
ARF	14	Unigene0042398;Unigene0044717;Unigene0045324;Unigene0047079;Unigene0054754;Unigene0055213;Unigene0055214;Unigene0059374;Unigene0059951;Unigene0060346;Unigene0060373;Unigene0068337;Unigene0070989;Unigene0072192
HB-other	14	Unigene0005311;Unigene0032038;Unigene0042531;Unigene0043131;Unigene0043897;Unigene0048076;Unigene0055485;Unigene0058310;Unigene0059611;Unigene0063112;Unigene0078576;Unigene0025650;Unigene0036193;Unigene0049698
AP2	13	Unigene0008935;Unigene0038912;Unigene0042223;Unigene0048962;Unigene0060299;Unigene0061284;Unigene0061456;Unigene0061693;Unigene0064385;Unigene0066454;Unigene0068686;Unigene0087086;Unigene0102154
MIKC	12	Unigene0003419;Unigene0007301;Unigene0012682;Unigene0017706;Unigene0020499;Unigene0034566;Unigene0040742;Unigene0040839;Unigene0041774;Unigene0050875;Unigene0051821;Unigene0056362
NF-YA	12	Unigene0010154;Unigene0011884;Unigene0016422;Unigene0016423;Unigene0037650;Unigene0041167;Unigene0044475;Unigene0046564;Unigene0052778;Unigene0057300;Unigene0064109;Unigene0064179
WOX	11	Unigene0006186;Unigene0028905;Unigene0046182;Unigene0055869;Unigene0056533;Unigene0058642;Unigene0064849;Unigene0080651;Unigene0096903;Unigene0105282;Unigene0105283
ARR-B	10	Unigene0040244;Unigene0040246;Unigene0045960;Unigene0052082;Unigene0052744;Unigene0052877;Unigene0056400;Unigene0059053;Unigene0060180;Unigene0065172
Nin-like	10	Unigene0018392;Unigene0018393;Unigene0036752;Unigene0044238;Unigene0047723;Unigene0050151;Unigene0053383;Unigene0057902;Unigene0097464;Unigene0082192
ZF-HD	8	Unigene0012109;Unigene0038716;Unigene0046104;Unigene0056211;Unigene0059722;Unigene0081631;Unigene0098037;Unigene0102210
E2F/DP	8	Unigene0005154;Unigene0009388;Unigene0012070;Unigene0020022;Unigene0029922;Unigene0053973;Unigene0056373;Unigene0063199
SBP	7	Unigene0027009;Unigene0039911;Unigene0042083;Unigene0044349;Unigene0052491;Unigene0061920;Unigene0073439
RAV	6	Unigene0003003;Unigene0043906;Unigene0044119;Unigene0055562;Unigene0066811;Unigene0068905
BES1	6	Unigene0018248;Unigene0044438;Unigene0046602;Unigene0048125;Unigene0062189;Unigene0063740
CPP	5	Unigene0042305;Unigene0056702;Unigene0061825;Unigene0070869;Unigene0009544
CO-like	5	Unigene0044519;Unigene0056200;Unigene0060740;Unigene0066409;Unigene0072490
SAP	5	Unigene0007659;Unigene0034170;Unigene0055883;Unigene0055885;Unigene0013671
GeBP	5	Unigene0062300;Unigene0062301;Unigene0063977;Unigene0072604;Unigene0077791
FAR1	5	Unigene0022978;Unigene0081481;Unigene0092810;Unigene0094554;Unigene0103867
Whirly	4	Unigene0043153;Unigene0060196;Unigene0062795;Unigene0091771
GRF	4	Unigene0037335;Unigene0060939;Unigene0067389;Unigene0068736
EIL	4	Unigene0047568;Unigene0054061;Unigene0054062;Unigene0060427
BBR-BPC	3	Unigene0042381;Unigene0048375;Unigene0053830
SRS	2	Unigene0049943;Unigene0066628
NF-X1	2	Unigene0024953;Unigene0078854
VOZ	2	Unigene0062476;Unigene0062869
CAMTA	2	Unigene0012510;Unigene0051966
DBB	2	Unigene0034500;Unigene0054617
HRT-like	1	Unigene0052443
STAT	1	Unigene0066079
NZZ/SPL	1	Unigene0073292
LSD	1	Unigene0041295
LFY	1	Unigene0102918
S1Fa-like	1	Unigene0056983
HB-PHD	1	Unigene0057694
