# Supplementary material for: Transcriptomic Revelation of Phenolic Compounds Involved in Aluminum Toxicity Responses in Roots of Cunninghamia lanceolata (Lamb.) Hook
Source: Genes (Basel). 2019 Oct 23;10(11):835. doi: 10.3390/genes10110835 (PMC6896160; doi:10.3390/genes10110835)
Supplement: Supplementary file 1 [file genes-10-00835-s001.zip › Supplemental files/Table S2 Summary of Illumina sequencing results obtained from Chinese fir root tips grown in Al or control (CK) treatments for 1 or 72 hours.xlsx]

## Sheet: Sheet1
Sample	Raw Reads Num	Clean Reads Num(%)	Raw Data(bp)	Clean Data(bp)	Q20(%)	Q30(%)	GC Content(%)
CK1-1	39293528	38471396 (97.91%)	5894029200	5665896060	0.9855	0.9558	0.44
CK1-2	37794952	37031742 (97.98%)	5669242800	5468622314	0.9858	0.9567	0.4387
CK1-3	36737372	35998712 (97.99%)	5510605800	5316165273	0.9855	0.9557	0.44
Al1-1	39744174	38995686 (98.12%)	5961626100	5757983293	0.986	0.9571	0.4403
Al1-2	45490968	44604148 (98.05%)	6823645200	6584393138	0.9859	0.9568	0.4389
Al1-3	63937104	62836336 (98.28%)	9590565600	9306569941	0.9883	0.9645	0.4363
CK72-1	46913546	45961374 (97.97%)	7037031900	6781855328	0.9855	0.9553	0.4595
CK72-2	56780126	55758006 (98.2%)	8517018900	8245662228	0.9872	0.9612	0.44
CK72-3	69772944	68424808 (98.07%)	10465941600	10109128269	0.9867	0.9599	0.4446
Al72-1	71856054	70502318 (98.12%)	10778408100	10418928152	0.9872	0.9613	0.4436
Al72-2	53531552	52543900 (98.16%)	8029732800	7772369031	0.987	0.9609	0.4397
Al72-3	51272842	50339548 (98.18%)	7690926300	7453704415	0.9881	0.9637	0.4442
