# Supplementary material for: Transcriptomic Revelation of Phenolic Compounds Involved in Aluminum Toxicity Responses in Roots of Cunninghamia lanceolata (Lamb.) Hook
Source: Genes (Basel). 2019 Oct 23;10(11):835. doi: 10.3390/genes10110835 (PMC6896160; doi:10.3390/genes10110835)
Supplement: Supplementary file 1 [file genes-10-00835-s001.zip › Supplemental files/Table S3 Number of Unigenes matching the 20 top species in the Nr database.xlsx]

## Sheet: Sheet1
Species	Unigene Num
Anthurium amnicola	9501
Amborella trichopoda	3582
Nelumbo nucifera	2472
Nannochloropsis gaditana	1559
Picea sitchensis	1250
Klebsormidium flaccidum	1154
Ectocarpus siliculosus	1099
Elaeis guineensis	954
Vitis vinifera	895
Phoenix dactylifera	802
Theobroma cacao	773
Eucalyptus grandis	727
Chrysochromulina sp. CCMP291	675
Cajanus cajan	638
Cephalotus follicularis	630
Musa acuminata	608
Galdieria sulphuraria	606
Ananas comosus	588
Pinus taeda	582
Symbiodinium microadriaticum	574
