# Supplementary material for: Transcriptomic Revelation of Phenolic Compounds Involved in Aluminum Toxicity Responses in Roots of Cunninghamia lanceolata (Lamb.) Hook
Source: Genes (Basel). 2019 Oct 23;10(11):835. doi: 10.3390/genes10110835 (PMC6896160; doi:10.3390/genes10110835)
Supplement: Supplementary file 1 [file genes-10-00835-s001.zip › Supplemental files/Table S4 KEGG pathway annotation of Unigenes in Chinese fir roots under Al stress.xlsx]

## Sheet: Cunninghamia_lanceolata-Unigene
Pathway	Count (15542)	Pathway ID
Metabolic pathways	5924	ko01100
Biosynthesis of secondary metabolites	3283	ko01110
Ribosome	1842	ko03010
Biosynthesis of antibiotics	1644	ko01130
Microbial metabolism in diverse environments	1291	ko01120
Carbon metabolism	939	ko01200
Spliceosome	862	ko03040
Biosynthesis of amino acids	854	ko01230
Protein processing in endoplasmic reticulum	830	ko04141
RNA transport	686	ko03013
Endocytosis	615	ko04144
Oxidative phosphorylation	563	ko00190
Purine metabolism	556	ko00230
Ubiquitin mediated proteolysis	486	ko04120
Starch and sucrose metabolism	469	ko00500
Pyrimidine metabolism	418	ko00240
mRNA surveillance pathway	396	ko03015
Phenylpropanoid biosynthesis	394	ko00940
Phagosome	389	ko04145
Glycolysis / Gluconeogenesis	387	ko00010
Ribosome biogenesis in eukaryotes	376	ko03008
Peroxisome	372	ko04146
Plant-pathogen interaction	363	ko04626
RNA degradation	347	ko03018
Amino sugar and nucleotide sugar metabolism	345	ko00520
Fatty acid metabolism	337	ko01212
Cysteine and methionine metabolism	335	ko00270
Glutathione metabolism	329	ko00480
Pyruvate metabolism	307	ko00620
Plant hormone signal transduction	307	ko04075
Citrate cycle (TCA cycle)	291	ko00020
Proteasome	287	ko03050
Valine, leucine and isoleucine degradation	282	ko00280
Glyoxylate and dicarboxylate metabolism	265	ko00630
Glycerophospholipid metabolism	259	ko00564
Aminoacyl-tRNA biosynthesis	248	ko00970
Fatty acid degradation	244	ko00071
ABC transporters	244	ko02010
Glycine, serine and threonine metabolism	229	ko00260
2-Oxocarboxylic acid metabolism	228	ko01210
Alanine, aspartate and glutamate metabolism	224	ko00250
alpha-Linolenic acid metabolism	222	ko00592
Glycerolipid metabolism	203	ko00561
Carbon fixation in photosynthetic organisms	197	ko00710
Arginine and proline metabolism	188	ko00330
Pentose and glucuronate interconversions	186	ko00040
Propanoate metabolism	186	ko00640
Inositol phosphate metabolism	182	ko00562
Nucleotide excision repair	181	ko03420
Biosynthesis of unsaturated fatty acids	175	ko01040
Phosphatidylinositol signaling system	172	ko04070
Fructose and mannose metabolism	168	ko00051
Tyrosine metabolism	163	ko00350
RNA polymerase	163	ko03020
Pentose phosphate pathway	161	ko00030
Protein export	160	ko03060
Lysine degradation	158	ko00310
beta-Alanine metabolism	155	ko00410
Galactose metabolism	154	ko00052
N-Glycan biosynthesis	153	ko00510
Terpenoid backbone biosynthesis	149	ko00900
Basal transcription factors	149	ko03022
Regulation of autophagy	148	ko04140
Tryptophan metabolism	146	ko00380
Ubiquinone and other terpenoid-quinone biosynthesis	144	ko00130
Arginine biosynthesis	139	ko00220
Cyanoamino acid metabolism	139	ko00460
SNARE interactions in vesicular transport	138	ko04130
Phenylalanine, tyrosine and tryptophan biosynthesis	136	ko00400
Fatty acid biosynthesis	131	ko00061
Sphingolipid metabolism	131	ko00600
Phenylalanine metabolism	129	ko00360
Ascorbate and aldarate metabolism	128	ko00053
Nitrogen metabolism	123	ko00910
DNA replication	118	ko03030
Steroid biosynthesis	116	ko00100
Homologous recombination	114	ko03440
Porphyrin and chlorophyll metabolism	110	ko00860
Flavonoid biosynthesis	109	ko00941
Pantothenate and CoA biosynthesis	105	ko00770
Selenocompound metabolism	104	ko00450
Sulfur metabolism	103	ko00920
Ether lipid metabolism	100	ko00565
Butanoate metabolism	97	ko00650
Mismatch repair	95	ko03430
Arachidonic acid metabolism	92	ko00590
Base excision repair	90	ko03410
Valine, leucine and isoleucine biosynthesis	89	ko00290
Diterpenoid biosynthesis	87	ko00904
Circadian rhythm - plant	83	ko04712
Nicotinate and nicotinamide metabolism	82	ko00760
Histidine metabolism	81	ko00340
Linoleic acid metabolism	76	ko00591
Carotenoid biosynthesis	75	ko00906
One carbon pool by folate	73	ko00670
Fatty acid elongation	70	ko00062
Photosynthesis	66	ko00195
Biotin metabolism	62	ko00780
Riboflavin metabolism	61	ko00740
Brassinosteroid biosynthesis	61	ko00905
Other glycan degradation	58	ko00511
Stilbenoid, diarylheptanoid and gingerol biosynthesis	56	ko00945
Glycosylphosphatidylinositol(GPI)-anchor biosynthesis	53	ko00563
Isoquinoline alkaloid biosynthesis	51	ko00950
Folate biosynthesis	50	ko00790
Vitamin B6 metabolism	49	ko00750
Tropane, piperidine and pyridine alkaloid biosynthesis	48	ko00960
Cutin, suberine and wax biosynthesis	47	ko00073
Sulfur relay system	47	ko04122
Zeatin biosynthesis	46	ko00908
Glycosphingolipid biosynthesis - globo series	43	ko00603
Limonene and pinene degradation	41	ko00903
Other types of O-glycan biosynthesis	36	ko00514
Degradation of aromatic compounds	36	ko01220
Synthesis and degradation of ketone bodies	35	ko00072
C5-Branched dibasic acid metabolism	32	ko00660
Lysine biosynthesis	31	ko00300
Taurine and hypotaurine metabolism	31	ko00430
Glycosaminoglycan degradation	31	ko00531
Non-homologous end-joining	31	ko03450
Thiamine metabolism	27	ko00730
Flavone and flavonol biosynthesis	27	ko00944
Monobactam biosynthesis	26	ko00261
Monoterpenoid biosynthesis	26	ko00902
Sesquiterpenoid and triterpenoid biosynthesis	21	ko00909
Caffeine metabolism	19	ko00232
Photosynthesis - antenna proteins	17	ko00196
Glycosphingolipid biosynthesis - ganglio series	13	ko00604
Betalain biosynthesis	13	ko00965
Lipoic acid metabolism	8	ko00785
Glucosinolate biosynthesis	7	ko00966
Anthocyanin biosynthesis	6	ko00942
D-Arginine and D-ornithine metabolism	5	ko00472
Carbapenem biosynthesis	2	ko00332
Glycosphingolipid biosynthesis - lacto and neolacto series	1	ko00601
Indole alkaloid biosynthesis	1	ko00901
Isoflavonoid biosynthesis	1	ko00943
