# Supplementary material for: Transcriptomic Revelation of Phenolic Compounds Involved in Aluminum Toxicity Responses in Roots of Cunninghamia lanceolata (Lamb.) Hook
Source: Genes (Basel). 2019 Oct 23;10(11):835. doi: 10.3390/genes10110835 (PMC6896160; doi:10.3390/genes10110835)
Supplement: Supplementary file 1 [file genes-10-00835-s001.zip › Supplemental files/Table S5 KOG Classifications in Chinese fir roots under Al stress.xlsx]

## Sheet: Sheet1
Code	Functional-Categories	Gene-Number
R	General function prediction only	13154
O	Posttranslational modification, protein turnover, chaperones	8795
T	Signal transduction mechanisms	8591
J	Translation, ribosomal structure and biogenesis	4493
A	RNA processing and modification	4202
U	Intracellular trafficking, secretion, and vesicular transport	4079
C	Energy production and conversion	3335
K	Transcription	3335
I	Lipid transport and metabolism	3118
S	Function unknown	2995
Q	Secondary metabolites biosynthesis, transport and catabolism	2493
E	Amino acid transport and metabolism	2379
G	Carbohydrate transport and metabolism	2280
D	Cell cycle control, cell division, chromosome partitioning	1811
Z	Cytoskeleton	1709
P	Inorganic ion transport and metabolism	1569
L	Replication, recombination and repair	1321
B	Chromatin structure and dynamics	1117
M	Cell wall/membrane/envelope biogenesis	780
F	Nucleotide transport and metabolism	695
H	Coenzyme transport and metabolism	589
V	Defense mechanisms	492
Y	Nuclear structure	313
W	Extracellular structures	110
N	Cell motility	90
