# Supplementary material for: Transcriptomic Revelation of Phenolic Compounds Involved in Aluminum Toxicity Responses in Roots of Cunninghamia lanceolata (Lamb.) Hook
Source: Genes (Basel). 2019 Oct 23;10(11):835. doi: 10.3390/genes10110835 (PMC6896160; doi:10.3390/genes10110835)
Supplement: Supplementary file 1 [file genes-10-00835-s001.zip › Supplemental files/Table S6 DEGs statistics of Chinese fir roots in TC1 group and TC2 group.xlsx]

## Sheet: Sheet1
Compared group	Group	Up-regulated	Down-regulated	Total
CK-1h-VS-Al-1h	T1	3	0	3
CK-72h-VS-Al-72h	T2	140	6244	6384
CK-1h-VS-CK-72h	TC1	3918	396	4314
Al-1h-VS-Al-72h	TC2	3130	20138	23268
