# Supplementary material for: Transcriptomic Revelation of Phenolic Compounds Involved in Aluminum Toxicity Responses in Roots of Cunninghamia lanceolata (Lamb.) Hook
Source: Genes (Basel). 2019 Oct 23;10(11):835. doi: 10.3390/genes10110835 (PMC6896160; doi:10.3390/genes10110835)
Supplement: Supplementary file 1 [file genes-10-00835-s001.zip › Supplemental files/Table S7 Common DEGs of Chinese fir roots in TC1 group and TC2 group.xlsx]

## Sheet: Sheet1
Gene ID	log2 Ratio(Al-72h/Al-1h)	log2 Ratio(CK-72h/CK-1h)
Unigene0053085	-16.5512	-15.0733
Unigene0075678	-15.8643	-4.83201
Unigene0003472	-15.1652	-5.83411
Unigene0097659	-15.1025	-14.3347
Unigene0078740	-15.0845	-4.53209
Unigene0094356	-14.9331	-14.8174
Unigene0058568	-14.8607	-13.5262
Unigene0000109	-14.8524	-13.5947
Unigene0009666	-14.7414	-13.3113
Unigene0052440	-14.6002	-13.814
Unigene0028499	-14.5056	-4.78325
Unigene0101806	-14.4729	-13.7591
Unigene0074986	-14.4142	-5.54604
Unigene0002671	-14.2834	-7.05906
Unigene0105174	-14.2803	-11.1567
Unigene0010496	-14.1583	-8.34697
Unigene0057673	-13.9286	-15.2619
Unigene0039346	-13.8161	-10.4748
Unigene0049951	-13.7581	-4.49501
Unigene0069922	-13.6968	-5.97421
Unigene0048585	-13.6591	-6.00438
Unigene0049889	-13.5815	-12.719
Unigene0022436	-13.4863	-5.78674
Unigene0052012	-13.4858	-13.1663
Unigene0084419	-13.3809	-12.1341
Unigene0081497	-13.3096	-12.4671
Unigene0029797	-13.2828	-6.92391
Unigene0097441	-13.1021	-7.73944
Unigene0004803	-13.0203	-14.224
Unigene0038797	-12.9601	-4.83375
Unigene0100397	-12.9599	-11.7867
Unigene0043955	-12.9415	-10.7553
Unigene0008030	-12.9292	-13.7336
Unigene0089663	-12.8966	-12.1149
Unigene0005408	-12.8891	-5.33981
Unigene0088577	-12.8448	-12.0759
Unigene0054010	-12.8209	-12.3757
Unigene0086072	-12.8126	-13.4094
Unigene0091790	-12.7112	-15.2783
Unigene0017301	-12.6763	-11.1807
Unigene0028498	-12.6487	-12.248
Unigene0005986	-12.6423	-11.3296
Unigene0092624	-12.6385	-6.76123
Unigene0102392	-12.6143	-12.2925
Unigene0101484	-12.5972	-13.4409
Unigene0059183	-12.5333	-12.2388
Unigene0000112	-12.4625	-10.1579
Unigene0011166	-12.4598	-4.31371
Unigene0006367	-12.4329	-11.8133
Unigene0077603	-12.3503	-4.8087
Unigene0020133	-12.3485	-11.2099
Unigene0081802	-12.3252	-7.30723
Unigene0085396	-12.2922	-6.67076
Unigene0000111	-12.2624	-11.325
Unigene0071978	-12.2439	-12.7307
Unigene0000113	-12.21	-11.6867
Unigene0049704	-12.2081	-13.7677
Unigene0059731	-12.1308	-10.7885
Unigene0080141	-12.1185	-10.9966
Unigene0092581	-12.0959	-11.5327
Unigene0065272	-11.9927	-13.3574
Unigene0067167	-11.9886	-4.83516
Unigene0052695	-11.9608	-6.43561
Unigene0052644	-11.915	-4.99165
Unigene0082241	-11.858	-11.209
Unigene0057802	-11.7959	-13.7398
Unigene0057674	-11.784	-6.36702
Unigene0021392	-11.7773	-11.263
Unigene0085579	-11.7691	-10.7879
Unigene0071979	-11.7065	-10.6799
Unigene0052900	-11.6747	-5.40933
Unigene0031481	-11.6052	-10.2536
Unigene0074990	-11.5972	-11.5054
Unigene0007858	-11.5885	-13.1544
Unigene0061892	-11.587	-5.48005
Unigene0012604	-11.5657	-11.1891
Unigene0055551	-11.511	-13.1664
Unigene0048495	-11.5063	-12.4374
Unigene0101366	-11.5039	-14.4547
Unigene0000628	-11.4764	-5.92736
Unigene0071031	-11.3935	-5.48795
Unigene0036037	-11.3861	-6.78516
Unigene0035692	-11.3537	-5.172
Unigene0051375	-11.3039	-12.4599
Unigene0034599	-11.3034	-11.7668
Unigene0008998	-11.2927	-10.0233
Unigene0092594	-11.2759	-10.0167
Unigene0096771	-11.2363	-9.01662
Unigene0006413	-11.2105	-8.31845
Unigene0032098	-11.205	-10.2165
Unigene0040380	-11.2029	-13.2815
Unigene0004781	-11.1974	-2.69701
Unigene0055724	-11.1339	-11.6434
Unigene0044704	-10.9976	-9.92318
Unigene0038098	-10.947	-5.28841
Unigene0038330	-10.9083	-10.3125
Unigene0013137	-10.8972	-10.2731
Unigene0071977	-10.8566	-9.08676
Unigene0058605	-10.8283	-4.53694
Unigene0078741	-10.8213	-5.35875
Unigene0049910	-10.7579	-14.6318
Unigene0012339	-10.6827	-10.3334
Unigene0052607	-10.6665	-4.17471
Unigene0058949	-10.6655	-13.784
Unigene0045624	-10.6571	-11.8617
Unigene0003941	-10.6542	-3.88973
Unigene0073629	-10.6327	-4.89251
Unigene0090646	-10.6093	-12.9844
Unigene0040074	-10.5934	-4.46334
Unigene0061723	-10.5917	-11.7755
Unigene0097228	-10.5501	-9.05501
Unigene0070078	-10.5386	-4.41384
Unigene0093567	-10.5309	-12.9944
Unigene0052181	-10.5149	-4.3106
Unigene0081480	-10.4899	-9.24896
Unigene0098361	-10.468	-9.65243
Unigene0009617	-10.4335	-4.25297
Unigene0029605	-10.3908	-11.621
Unigene0008948	-10.3836	-5.11361
Unigene0003900	-10.3761	-6.04473
Unigene0002533	-10.3214	-3.70954
Unigene0100245	-10.2546	-8.10281
Unigene0099449	-10.2449	-10.6826
Unigene0040910	-10.2198	-4.94868
Unigene0071377	-10.1936	-4.09246
Unigene0019270	-10.1797	-14.561
Unigene0061891	-10.1561	-5.1175
Unigene0020101	-10.1181	-3.92897
Unigene0068603	-10.1089	-4.21344
Unigene0087218	-10.0728	-11.6596
Unigene0010482	-10.0474	-16.5978
Unigene0102266	-10.0312	-9.14975
Unigene0089729	-10.0222	-10.7844
Unigene0035635	-10.0168	-7.88932
Unigene0003714	-9.93563	-5.09614
Unigene0012176	-9.91588	-7.09618
Unigene0026058	-9.89431	-6.26875
Unigene0016366	-9.88432	-12.5841
Unigene0040375	-9.81164	-7.78118
Unigene0023309	-9.79165	-12.8105
Unigene0051678	-9.7452	-6.3676
Unigene0017710	-9.74472	-11.7655
Unigene0090803	-9.65922	-11.5966
Unigene0091903	-9.65702	-8.62451
Unigene0073347	-9.59476	-10.181
Unigene0007517	-9.59463	-9.67659
Unigene0070077	-9.56031	-4.54062
Unigene0078743	-9.54654	-4.3235
Unigene0030476	-9.4813	-3.77235
Unigene0023559	-9.46816	-7.94889
Unigene0058563	-9.45325	-3.96008
Unigene0017517	-9.42578	-11.1627
Unigene0058790	-9.42191	-4.03876
Unigene0032399	-9.42045	-8.96951
Unigene0038530	-9.41578	-9.70378
Unigene0066412	-9.39771	-3.77801
Unigene0069835	-9.35749	-4.03825
Unigene0019703	-9.3215	-6.35522
Unigene0015688	-9.3002	-7.60038
Unigene0098444	-9.29944	-11.3527
Unigene0034245	-9.28914	-3.74411
Unigene0028733	-9.26954	-4.95906
Unigene0087086	-9.26608	-3.97501
Unigene0074988	-9.2373	-5.54748
Unigene0046139	-9.16123	-5.41044
Unigene0004545	-9.15559	-5.17659
Unigene0044892	-9.1255	-7.32565
Unigene0009618	-9.1027	-4.20571
Unigene0059985	-9.08406	-4.88131
Unigene0033261	-9.08383	-11.4527
Unigene0056330	-9.08377	-3.85342
Unigene0033573	-9.06519	-5.15585
Unigene0048703	-9.06286	-7.83413
Unigene0011619	-9.05215	-4.96781
Unigene0023267	-9.02855	-6.50002
Unigene0066991	-9.01094	-5.22687
Unigene0050461	-8.98258	-4.68858
Unigene0073761	-8.9807	-3.49389
Unigene0065585	-8.95132	-4.29541
Unigene0034612	-8.90715	-6.28615
Unigene0067980	-8.83973	-4.0178
Unigene0037759	-8.82784	-4.45355
Unigene0057544	-8.82572	-10.0218
Unigene0097475	-8.82039	-7.95356
Unigene0016450	-8.81653	-5.89496
Unigene0055176	-8.81411	-8.29846
Unigene0046157	-8.75322	-7.79346
Unigene0049145	-8.72939	-11.6111
Unigene0044514	-8.71069	-11.5929
Unigene0062954	-8.68506	-4.01269
Unigene0016183	-8.67378	-5.83423
Unigene0006661	-8.64019	-4.75215
Unigene0040479	-8.63807	-4.03001
Unigene0045757	-8.60967	-7.3885
Unigene0043966	-8.5473	-14.1927
Unigene0065138	-8.51995	-4.70678
Unigene0013221	-8.50269	-4.47215
Unigene0094786	-8.49452	-10.8767
Unigene0052150	-8.46083	-5.94959
Unigene0009615	-8.45695	-4.26996
Unigene0051298	-8.41976	-5.05338
Unigene0010798	-8.38414	-3.61336
Unigene0062053	-8.37432	5.73578
Unigene0064436	-8.36306	-7.35678
Unigene0006796	-8.3618	9.35183
Unigene0009616	-8.34409	-3.90681
Unigene0100808	-8.26142	-5.56839
Unigene0056144	-8.17267	-3.32847
Unigene0068108	-8.15272	-9.47601
Unigene0074055	-8.1093	-4.73952
Unigene0009651	-8.10928	-4.74997
Unigene0045561	-8.08339	-4.57037
Unigene0051784	-8.06104	-6.23157
Unigene0058707	-8.01406	-4.30644
Unigene0084400	-7.97856	-6.14178
Unigene0074987	-7.91578	-4.42867
Unigene0076067	-7.87936	-2.76239
Unigene0042763	-7.86377	7.28603
Unigene0051499	-7.86034	-7.45967
Unigene0012690	-7.79218	-5.99203
Unigene0038788	-7.74709	-8.37875
Unigene0060101	-7.73651	6.34664
Unigene0076366	-7.66057	-2.8017
Unigene0077361	-7.64967	-4.2746
Unigene0030869	-7.6317	-11.2096
Unigene0033618	-7.6098	-6.23603
Unigene0057803	-7.60397	-14.142
Unigene0010797	-7.55916	-5.17226
Unigene0049012	-7.50305	-4.08215
Unigene0017466	-7.48836	-6.39668
Unigene0063838	-7.4657	7.03132
Unigene0042239	-7.4556	7.64142
Unigene0043728	-7.4251	-6.7295
Unigene0070938	-7.30928	-5.30078
Unigene0037470	-7.30604	-10.3098
Unigene0002857	-7.29615	8.29064
Unigene0037826	-7.27568	-6.17636
Unigene0071976	-7.14787	-12.8557
Unigene0038074	-7.11736	-13.2835
Unigene0002586	-7.09072	-13.6119
Unigene0057949	-7.003	7.90035
Unigene0033564	-6.99763	-4.57962
Unigene0010756	-6.9148	-6.89509
Unigene0018610	-6.88775	-10.0112
Unigene0048469	-6.84112	-4.82054
Unigene0070095	-6.79759	-4.88519
Unigene0068922	-6.76006	-4.91298
Unigene0071412	-6.75132	6.32445
Unigene0073934	-6.7248	-9.6803
Unigene0000345	-6.70626	-10.8866
Unigene0010963	-6.70516	-9.64163
Unigene0067247	-6.64262	-3.60583
Unigene0059184	-6.61198	-6.18039
Unigene0049688	-6.5731	-4.93587
Unigene0059105	-6.56335	-7.80259
Unigene0003394	-6.54259	-3.70436
Unigene0023856	-6.52261	-7.04529
Unigene0076509	-6.43566	-2.06807
Unigene0100814	-6.41172	-3.47313
Unigene0073760	-6.38667	-4.5882
Unigene0073541	-6.37678	12.8821
Unigene0065578	-6.37518	-3.46438
Unigene0051701	-6.34453	-4.70163
Unigene0051299	-6.33406	-5.2891
Unigene0072849	-6.30773	-3.81507
Unigene0056548	-6.29813	-4.05108
Unigene0093634	-6.24851	-6.07372
Unigene0067360	-6.21609	-2.93196
Unigene0053498	-5.97469	-3.87503
Unigene0013027	-5.9439	-11.2599
Unigene0069240	-5.89441	-6.25487
Unigene0006080	-5.8658	-6.40261
Unigene0007799	-5.8062	-6.48846
Unigene0055676	-5.79849	-14.3547
Unigene0056076	-5.70777	-15.0868
Unigene0055478	-5.66347	-3.99537
Unigene0042294	-5.63454	-5.07316
Unigene0073585	-5.60793	-3.54499
Unigene0024110	-5.56216	-4.2247
Unigene0044924	-5.5619	-12.3744
Unigene0076527	-5.54649	-2.98985
Unigene0088205	-5.51716	-7.22837
Unigene0063385	-5.51658	-2.69148
Unigene0084562	-5.48031	-5.25734
Unigene0057103	-5.45978	-4.45998
Unigene0060777	-5.45956	-2.25878
Unigene0008696	-5.42877	-2.98874
Unigene0051260	-5.40604	-4.45878
Unigene0061709	-5.37697	-5.1907
Unigene0049324	-5.37362	-3.81597
Unigene0046473	-5.31351	-4.38256
Unigene0062370	-5.28336	-11.5921
Unigene0074073	-5.13168	-3.03972
Unigene0022340	-5.12519	-9.84235
Unigene0061878	-5.09902	-3.12284
Unigene0105711	-5.07873	-9.59146
Unigene0079281	-5.00286	-3.51397
Unigene0072531	-4.85837	-3.3042
Unigene0047868	-4.78023	-8.43392
Unigene0068600	-4.77459	-3.87287
Unigene0055148	-4.65012	-6.79296
Unigene0050274	-4.62728	-3.30173
Unigene0004664	-4.61203	-2.50335
Unigene0040261	-4.58355	-4.92015
Unigene0010686	-4.46492	-8.83111
Unigene0075131	-4.46211	-3.80289
Unigene0001060	-4.45635	-3.24512
Unigene0076785	-4.36522	-2.58312
Unigene0068606	-4.33743	-3.5736
Unigene0069241	-4.33729	-9.59817
Unigene0052819	-4.32642	-4.01822
Unigene0012680	-4.31196	-3.3151
Unigene0088013	-4.31042	-11.3794
Unigene0005091	-4.29169	-2.48936
Unigene0011334	-4.2614	-4.64078
Unigene0048822	-4.23441	-3.84343
Unigene0006065	-4.22169	-1.97492
Unigene0076783	-4.20688	-2.86942
Unigene0066096	-4.15022	-2.93517
Unigene0074598	-3.95235	-2.1488
Unigene0073759	-3.94795	-3.72878
Unigene0036388	-3.93775	-6.32455
Unigene0065381	-3.87506	-1.9167
Unigene0071670	-3.855	-4.17169
Unigene0012458	-3.7438	-3.54127
Unigene0048713	-3.68529	-2.25971
Unigene0061673	-3.57037	-1.95104
Unigene0058037	-3.55218	-2.67268
Unigene0058676	-3.54397	-4.39719
Unigene0002750	-3.49959	-4.0602
Unigene0069870	-3.35889	-2.51749
Unigene0003016	-3.22198	-2.54637
Unigene0036714	-3.03576	-6.90252
Unigene0041523	-2.99608	-3.15087
Unigene0068458	-2.9892	-2.80264
Unigene0058284	-2.79067	-2.13306
Unigene0063347	-2.78984	-3.01527
Unigene0009344	-2.78896	-2.61297
Unigene0049732	-2.66304	-2.16376
Unigene0060654	-2.59851	-1.74983
Unigene0066933	-2.59491	-4.78975
Unigene0075773	-2.55122	-2.10482
Unigene0055341	-2.50225	-2.19324
Unigene0074884	-2.50024	-2.24716
Unigene0048812	-2.43308	-2.15807
Unigene0077562	-2.23943	-2.11421
Unigene0041657	-2.05686	-2.45329
Unigene0048758	-2.02039	3.76546
Unigene0063962	-1.92358	-1.88539
Unigene0067295	-1.70243	-2.32402
Unigene0069633	-1.67049	-1.93755
Unigene0064618	1.10177	1.99448
Unigene0056483	1.24046	2.18984
Unigene0068571	1.45162	2.12537
Unigene0011592	1.4891	2.70619
Unigene0073089	1.50685	2.21734
Unigene0029190	1.52152	2.5597
Unigene0048768	1.61912	2.56927
Unigene0067697	1.66903	2.89433
Unigene0069679	1.69823	1.855
Unigene0061600	1.72522	3.62383
Unigene0059603	1.7563	1.8887
Unigene0008848	1.76265	2.00202
Unigene0023929	1.79429	1.76245
Unigene0066602	1.85229	2.23059
Unigene0051907	1.93479	2.17606
Unigene0072876	1.94533	5.246
Unigene0064444	1.96035	2.84494
Unigene0056744	2.0064	2.7937
Unigene0062198	2.02017	3.34095
Unigene0003569	2.05592	2.17304
Unigene0004976	2.06884	2.84052
Unigene0008847	2.07998	2.03837
Unigene0019420	2.13571	3.02285
Unigene0028698	2.14649	3.05016
Unigene0047983	2.14857	2.80042
Unigene0072890	2.19442	2.54987
Unigene0010764	2.21351	3.42164
Unigene0053726	2.25671	2.60736
Unigene0018387	2.26563	3.10478
Unigene0093841	2.29321	3.45371
Unigene0038100	2.32211	4.03161
Unigene0047115	2.36199	3.4383
Unigene0075900	2.41459	2.27736
Unigene0053090	2.42452	3.09378
Unigene0071259	2.44248	2.7888
Unigene0072063	2.44519	3.69761
Unigene0004582	2.44867	4.47329
Unigene0070407	2.45398	2.73704
Unigene0065376	2.46629	5.22447
Unigene0057395	2.50121	3.24244
Unigene0069157	2.50868	3.35542
Unigene0006560	2.52786	3.18192
Unigene0072728	2.53948	2.81251
Unigene0053934	2.56185	2.34353
Unigene0066100	2.58121	2.34952
Unigene0012411	2.59122	1.87954
Unigene0043887	2.5984	3.46322
Unigene0023348	2.62906	3.59824
Unigene0003890	2.64645	3.48957
Unigene0006137	2.64817	2.83984
Unigene0076666	2.65556	2.47281
Unigene0061494	2.65715	2.654
Unigene0047234	2.67221	3.94554
Unigene0067331	2.69598	3.28791
Unigene0072067	2.69663	2.68508
Unigene0079808	2.73379	3.05595
Unigene0002191	2.76592	3.14339
Unigene0069146	2.77767	3.143
Unigene0059092	2.79127	2.55446
Unigene0045171	2.81362	3.86703
Unigene0004595	2.81659	2.40189
Unigene0052021	2.84166	3.49954
Unigene0044871	2.85871	2.42629
Unigene0049059	2.91554	4.50479
Unigene0057275	2.95008	3.63374
Unigene0057396	2.96512	3.0724
Unigene0016883	2.96846	2.931
Unigene0012987	2.96915	2.53873
Unigene0004977	3.00183	2.98911
Unigene0077953	3.09537	2.94879
Unigene0012984	3.10227	2.39657
Unigene0003356	3.12037	3.02015
Unigene0053057	3.12105	3.7212
Unigene0073252	3.12494	3.91151
Unigene0051057	3.13867	3.17358
Unigene0063246	3.14904	2.51526
Unigene0057460	3.21354	2.26884
Unigene0063280	3.26581	2.4632
Unigene0010305	3.3006	4.74248
Unigene0010889	3.30671	2.58574
Unigene0063362	3.31112	6.44465
Unigene0064438	3.33354	5.78934
Unigene0069795	3.34948	2.25833
Unigene0061061	3.35165	2.99265
Unigene0069977	3.35873	2.6427
Unigene0012022	3.38697	2.89185
Unigene0077952	3.42524	2.72568
Unigene0050377	3.42629	3.94414
Unigene0027006	3.43085	3.6683
Unigene0058252	3.47411	5.03053
Unigene0069394	3.48389	2.28379
Unigene0011043	3.48884	4.01479
Unigene0047752	3.5279	2.62812
Unigene0062725	3.53776	2.31493
Unigene0002193	3.56542	3.07351
Unigene0003459	3.56755	4.00912
Unigene0076709	3.58621	2.35881
Unigene0020266	3.59302	2.71138
Unigene0012732	3.60274	3.45958
Unigene0007157	3.68174	3.73623
Unigene0004717	3.68618	3.12285
Unigene0068525	3.69033	3.21177
Unigene0005732	3.69725	2.97596
Unigene0052976	3.70288	2.35524
Unigene0047495	3.71059	4.45901
Unigene0078351	3.72792	3.71364
Unigene0034973	3.75787	3.42819
Unigene0071932	3.76475	3.14028
Unigene0002938	3.80153	2.84812
Unigene0054056	3.80439	2.57642
Unigene0068091	3.83781	2.62092
Unigene0045063	3.8508	2.61465
Unigene0012447	3.90817	2.20153
Unigene0068257	3.9149	2.1456
Unigene0074072	3.974	3.01079
Unigene0097333	3.99049	5.27723
Unigene0012204	4.02164	3.01853
Unigene0002968	4.06777	5.56852
Unigene0048290	4.06952	5.82111
Unigene0061169	4.07235	4.94785
Unigene0078382	4.07937	3.17096
Unigene0046267	4.08438	3.23575
Unigene0062432	4.09596	2.39694
Unigene0008093	4.09935	4.39331
Unigene0046335	4.10105	3.19744
Unigene0074804	4.12109	2.26522
Unigene0000253	4.14693	10.5874
Unigene0002410	4.17174	3.60382
Unigene0071103	4.17615	3.33678
Unigene0030643	4.17693	3.6871
Unigene0077994	4.18181	3.7914
Unigene0038039	4.19635	2.67084
Unigene0079932	4.2059	3.40232
Unigene0022237	4.21479	10.7399
Unigene0052811	4.22034	3.06399
Unigene0005815	4.22917	3.32489
Unigene0045895	4.2368	2.83228
Unigene0075253	4.26451	3.49976
Unigene0074825	4.29072	2.91228
Unigene0064621	4.29146	2.75018
Unigene0007357	4.3379	5.31248
Unigene0038078	4.34241	6.5719
Unigene0070595	4.36198	2.26813
Unigene0060518	4.36904	4.02746
Unigene0003145	4.38209	10.5277
Unigene0026490	4.38222	5.90034
Unigene0050699	4.3874	5.07827
Unigene0073490	4.41112	2.83846
Unigene0008930	4.42737	3.85006
Unigene0013266	4.43525	4.67251
Unigene0032022	4.44886	5.2642
Unigene0063751	4.48048	9.11548
Unigene0029376	4.50852	6.88934
Unigene0053932	4.52842	9.94613
Unigene0071725	4.54216	4.26853
Unigene0072280	4.54619	5.08286
Unigene0069425	4.55866	2.37041
Unigene0047586	4.56979	5.53755
Unigene0010313	4.58369	3.55214
Unigene0065686	4.61788	3.32754
Unigene0048289	4.64106	10.2199
Unigene0032450	4.65875	5.26546
Unigene0074786	4.66234	4.98173
Unigene0064224	4.66604	2.63493
Unigene0047824	4.66786	4.40572
Unigene0071104	4.67461	3.75339
Unigene0017170	4.67549	10.1528
Unigene0071277	4.68945	4.23825
Unigene0043528	4.69	3.55039
Unigene0049965	4.69418	4.17459
Unigene0043695	4.70651	5.90328
Unigene0077547	4.72944	4.53806
Unigene0052725	4.74079	5.15464
Unigene0072472	4.74461	3.13855
Unigene0007932	4.75658	4.37566
Unigene0026899	4.78667	5.2152
Unigene0009143	4.79839	3.54925
Unigene0063831	4.82715	2.61522
Unigene0058290	4.84847	5.47394
Unigene0042206	4.86476	4.8861
Unigene0076428	4.87398	3.78002
Unigene0060538	4.92885	5.0356
Unigene0074778	4.93312	3.66935
Unigene0072495	4.96802	2.42379
Unigene0089587	4.9713	5.36936
Unigene0040533	4.97966	5.42242
Unigene0039704	4.99644	5.37914
Unigene0066173	5.02265	10.4248
Unigene0006754	5.03191	8.2856
Unigene0006315	5.03954	4.97324
Unigene0060249	5.05463	3.47566
Unigene0051246	5.05533	4.05454
Unigene0065688	5.10341	4.14859
Unigene0039662	5.10362	3.51655
Unigene0101268	5.10439	3.49491
Unigene0017436	5.10727	4.79049
Unigene0078327	5.12658	5.06161
Unigene0001931	5.13147	5.37115
Unigene0010450	5.16605	5.68317
Unigene0000219	5.16721	9.79517
Unigene0094002	5.27372	10.1121
Unigene0006042	5.27482	4.4424
Unigene0048173	5.27988	5.18234
Unigene0093736	5.28521	10.0985
Unigene0046275	5.29058	6.47667
Unigene0052796	5.31217	4.87328
Unigene0053677	5.32259	10.7531
Unigene0001893	5.3587	10.0192
Unigene0049746	5.36047	4.94374
Unigene0068526	5.36893	4.59856
Unigene0049791	5.40787	10.2793
Unigene0052942	5.42807	5.30483
Unigene0067452	5.43434	3.32704
Unigene0054858	5.45956	5.13465
Unigene0072793	5.48031	3.24578
Unigene0086166	5.4877	9.87288
Unigene0044078	5.56301	4.55618
Unigene0053704	5.6035	11.9288
Unigene0003931	5.60514	6.42636
Unigene0079643	5.60681	4.55799
Unigene0072378	5.63355	3.26557
Unigene0065270	5.63407	11.5449
Unigene0061986	5.66511	4.43194
Unigene0064711	5.69988	4.85135
Unigene0072792	5.70334	3.49059
Unigene0075542	5.72775	3.77442
Unigene0065145	5.73462	3.6889
Unigene0038754	5.74938	9.80149
Unigene0079316	5.76064	4.05614
Unigene0013213	5.79597	6.96549
Unigene0076246	5.81859	6.09769
Unigene0047256	5.82629	6.08617
Unigene0071788	5.83183	3.02287
Unigene0044348	5.86079	8.90589
Unigene0061965	5.91548	5.33545
Unigene0044850	5.93304	10.1919
Unigene0008019	5.93894	5.13488
Unigene0072074	5.95396	5.13794
Unigene0071727	5.98128	4.40302
Unigene0060588	5.99026	4.078
Unigene0057058	6.04825	4.39395
Unigene0102991	6.08436	4.28171
Unigene0001796	6.09265	12.0251
Unigene0057706	6.13072	7.30958
Unigene0075247	6.13286	4.76759
Unigene0016826	6.24161	3.75776
Unigene0011303	6.26154	3.77572
Unigene0027580	6.27631	6.96362
Unigene0044875	6.30042	3.69548
Unigene0050376	6.30676	4.36421
Unigene0012901	6.32004	5.38955
Unigene0060169	6.32136	12.2298
Unigene0034483	6.34452	11.9803
Unigene0006819	6.35156	3.30988
Unigene0072655	6.36055	3.74944
Unigene0005022	6.47469	6.68946
Unigene0066343	6.47482	3.89017
Unigene0037453	6.47915	6.10845
Unigene0008406	6.48729	4.54639
Unigene0063830	6.5385	2.86434
Unigene0071636	6.5552	3.78768
Unigene0072611	6.56626	7.9383
Unigene0003197	6.57091	12.3287
Unigene0059507	6.59429	3.21815
Unigene0012287	6.62275	6.7188
Unigene0065535	6.63555	4.18574
Unigene0010732	6.68682	11.8364
Unigene0001768	6.76685	12.0106
Unigene0058645	6.77472	3.47669
Unigene0066826	6.90921	3.98537
Unigene0060239	7.00072	5.39771
Unigene0034484	7.02367	6.60177
Unigene0073489	7.04386	3.90301
Unigene0025352	7.0456	9.24646
Unigene0069628	7.05239	5.1172
Unigene0051235	7.0777	4.9655
Unigene0072654	7.19186	4.02849
Unigene0066537	7.26178	5.1737
Unigene0036336	7.34828	5.33389
Unigene0034440	7.3917	11.2677
Unigene0070479	7.52982	5.20199
Unigene0073602	7.55965	7.85834
Unigene0066054	7.63019	6.50448
Unigene0010323	7.63372	5.08677
Unigene0067843	7.6465	4.98715
Unigene0002178	7.65772	11.2014
Unigene0072296	7.66605	9.6441
Unigene0061267	7.70743	6.26436
Unigene0074777	7.72287	4.12332
Unigene0064679	7.79874	5.68981
Unigene0043423	7.81666	4.20894
Unigene0065534	7.86291	4.89857
Unigene0095103	7.88488	9.4372
Unigene0043840	7.8861	7.36453
Unigene0058416	7.89987	3.76236
Unigene0012978	7.95416	4.14589
Unigene0008942	7.98487	11.9568
Unigene0082287	8.156	9.67077
Unigene0049711	8.21723	5.88075
Unigene0011217	8.33122	10.1063
Unigene0068849	8.38284	5.05031
Unigene0051685	8.40524	6.62432
Unigene0001672	8.44087	10.6713
Unigene0007776	8.62911	5.56344
Unigene0094152	8.68007	9.68732
Unigene0026059	8.71711	10.3041
Unigene0063310	8.76896	5.11222
Unigene0044292	8.77852	10.209
Unigene0007252	8.80047	10.8338
Unigene0009202	8.81485	12.3268
Unigene0024477	8.82676	10.4121
Unigene0054212	8.90779	5.26058
Unigene0076707	8.94997	5.21201
Unigene0066177	8.97738	9.45018
Unigene0058256	8.99765	5.54015
Unigene0010190	9.00572	5.3591
Unigene0041552	9.00703	5.90882
Unigene0093130	9.0453	10.3026
Unigene0093890	9.09715	10.1525
Unigene0008982	9.1107	11.5774
Unigene0056886	9.11513	6.01673
Unigene0082648	9.12024	9.53041
Unigene0061229	9.16189	12.8084
Unigene0031447	9.16667	10.0384
Unigene0023430	9.22288	10.9488
Unigene0027103	9.26483	-13.6477
Unigene0047666	9.27076	5.14826
Unigene0098993	9.2731	10.1465
Unigene0001590	9.27682	9.92268
Unigene0048839	9.28239	10.1778
Unigene0000600	9.28894	10.5117
Unigene0041751	9.31666	10.3058
Unigene0028706	9.33092	9.62028
Unigene0048838	9.35858	10.5077
Unigene0043118	9.36012	10.8752
Unigene0012316	9.3883	10.1573
Unigene0102461	9.42599	10.4022
Unigene0054599	9.4292	5.26319
Unigene0010554	9.44239	5.93513
Unigene0059922	9.45806	6.41465
Unigene0012891	9.46747	5.89989
Unigene0000315	9.52989	9.37699
Unigene0013420	9.53528	9.85414
Unigene0086023	9.55229	4.75173
Unigene0002411	9.60152	4.99676
Unigene0069731	9.62723	10.2244
Unigene0066181	9.63596	10.3967
Unigene0024577	9.64289	9.93113
Unigene0105518	9.64518	9.88524
Unigene0097300	9.6471	12.5153
Unigene0001450	9.70696	10.7447
Unigene0011139	9.71413	9.91837
Unigene0041067	9.7269	5.12363
Unigene0060528	9.73746	5.79463
Unigene0097680	9.7395	8.94837
Unigene0054748	9.75188	5.22415
Unigene0018646	9.76343	11.038
Unigene0034575	9.79636	10.6631
Unigene0006202	9.81645	6.0706
Unigene0031117	9.87734	10.259
Unigene0059953	9.88387	5.37929
Unigene0039931	9.90634	10.6577
Unigene0072295	9.97914	11.176
Unigene0048360	9.99299	10.6099
Unigene0057079	9.99482	10.9393
Unigene0093843	10.0418	10.484
Unigene0010678	10.0422	10.2391
Unigene0001515	10.0952	10.7808
Unigene0026313	10.098	10.2017
Unigene0049354	10.1363	11.0152
Unigene0026555	10.1614	11.1009
Unigene0051179	10.1667	4.84406
Unigene0059488	10.2084	4.87237
Unigene0013231	10.2483	10.7199
Unigene0003179	10.2549	10.2801
Unigene0013616	10.2664	10.6998
Unigene0037502	10.2684	10.0249
Unigene0007353	10.2765	6.09579
Unigene0064364	10.3243	11.3344
Unigene0036619	10.3541	9.7215
Unigene0012933	10.3591	10.4854
Unigene0041975	10.3997	5.04589
Unigene0050840	10.4369	6.1781
Unigene0053149	10.4725	5.17883
Unigene0047291	10.5069	11.6213
Unigene0044211	10.5151	11.2175
Unigene0050949	10.539	10.7979
Unigene0050838	10.6328	10.575
Unigene0002805	10.6584	4.87897
Unigene0052135	10.6979	10.6019
Unigene0052555	10.7071	3.96876
Unigene0070457	10.7853	7.4641
Unigene0056286	10.7891	5.86842
Unigene0047768	10.8453	4.94037
Unigene0010297	10.8565	10.7554
Unigene0072302	10.8582	11.4099
Unigene0026723	10.8834	9.52891
Unigene0051141	10.8979	10.9455
Unigene0062922	10.9381	11.0925
Unigene0012815	11.0637	4.63074
Unigene0059414	11.2153	11.3468
Unigene0054635	11.2242	11.6249
Unigene0055953	11.2275	11.449
Unigene0050434	11.2395	11.3363
Unigene0074406	11.2503	5.80489
Unigene0050630	11.276	11.051
Unigene0062846	11.294	6.12552
Unigene0056342	11.504	11.2848
Unigene0070042	11.5662	11.8023
Unigene0002123	11.6293	11.9429
Unigene0004473	11.6577	12.3317
Unigene0051709	11.7123	11.4234
Unigene0058059	11.7372	11.3843
Unigene0047668	11.7723	11.5624
Unigene0056436	11.7741	11.8229
Unigene0043501	11.7819	11.9498
Unigene0048342	11.8308	12.6033
Unigene0030575	11.8359	11.2247
Unigene0056058	11.9163	11.4646
Unigene0002473	11.9251	6.16298
Unigene0065827	11.9274	5.82999
Unigene0056691	11.9441	11.6748
Unigene0058449	11.9497	11.9588
Unigene0054245	11.9579	11.7097
Unigene0059261	11.9617	11.6086
Unigene0062045	11.9945	5.37741
Unigene0003547	12.0325	11.9133
Unigene0078379	12.077	11.1222
Unigene0013050	12.1235	10.9977
Unigene0051417	12.1285	12.83
Unigene0003896	12.1618	6.01096
Unigene0055906	12.1626	12.2648
Unigene0000877	12.3578	12.1558
Unigene0003152	12.4459	8.04462
