# Supplementary material for: Transcriptomic Revelation of Phenolic Compounds Involved in Aluminum Toxicity Responses in Roots of Cunninghamia lanceolata (Lamb.) Hook
Source: Genes (Basel). 2019 Oct 23;10(11):835. doi: 10.3390/genes10110835 (PMC6896160; doi:10.3390/genes10110835)
Supplement: Supplementary file 1 [file genes-10-00835-s001.zip › Supplemental files/Table S8 GO classifications of DEGs in TC1 group and TC2 group.xlsx]

## Sheet: TC1
Ontology	Class	Number_of_TC1_up	Number_of_TC1_down
Biological Process	metabolic process	536	18
	rhythmic process	2	1
	growth	7	0
	cellular component organization or biogenesis	67	0
	reproductive process	19	0
	reproduction	19	0
	response to stimulus	120	4
	developmental process	43	0
	multi-organism process	15	1
	multicellular organismal process	30	0
	localization	79	4
	single-organism process	295	17
	immune system process	1	1
	biological regulation	49	0
	signaling	20	0
	cellular process	352	13
Molecular Function	structural molecule activity	56	0
	molecular function regulator	5	0
	antioxidant activity	3	0
	binding	289	16
	nucleic acid binding transcription factor activity	2	1
	transporter activity	25	2
	catalytic activity	416	24
Cellular Component	macromolecular complex	256	0
	cell	480	8
	cell part	480	8
	cell junction	51	1
	organelle part	154	3
	membrane-enclosed lumen	42	0
	organelle	282	7
	extracellular region	8	0
	virion	1	0
	virion part	1	0
	membrane	114	6
	membrane part	31	3

## Sheet: TC2
Ontology	Class	Number_of_TC2_up	Number_of_TC2_down
Biological Process	biological regulation	42	202
	response to stimulus	82	365
	multicellular organismal process	28	111
	developmental process	35	142
	growth	4	21
	cellular component organization or biogenesis	38	185
	signaling	17	98
	reproduction	11	61
	reproductive process	11	60
	single-organism process	163	912
	cellular process	197	1097
	localization	36	276
	multi-organism process	10	58
	rhythmic process	2	3
	immune system process	1	19
	metabolic process	287	1296
Molecular Function	nucleic acid binding transcription factor activity	6	13
	molecular transducer activity	2	4
	antioxidant activity	2	5
	structural molecule activity	38	42
	electron carrier activity	0	2
	signal transducer activity	2	5
	binding	172	833
	catalytic activity	198	1351
	transporter activity	18	92
	molecular function regulator	0	3
Cellular Component	supramolecular fiber	1	3
	cell	307	948
	cell part	307	948
	membrane-enclosed lumen	29	77
	cell junction	37	76
	extracellular region	9	29
	organelle	221	613
	macromolecular complex	175	322
	organelle part	124	275
	extracellular matrix	1	0
	extracellular matrix component	1	0
	virion	1	8
	virion part	1	8
	membrane	92	293
	membrane part	32	104
