# Supplementary material for: Transcriptomic Revelation of Phenolic Compounds Involved in Aluminum Toxicity Responses in Roots of Cunninghamia lanceolata (Lamb.) Hook
Source: Genes (Basel). 2019 Oct 23;10(11):835. doi: 10.3390/genes10110835 (PMC6896160; doi:10.3390/genes10110835)
Supplement: Supplementary file 1 [file genes-10-00835-s001.zip › Supplemental files/Table S9 KEGG pathway of DEGs in TC1 and TC2 groups.xlsx]

## Sheet: TC1
Pathway	Candidate genes with pathway annotation in TC1 group(1371)	All genes with pathway annotation(15542)	Pvalue	Qvalue	Pathway ID
Ribosome	289	1842	1.0249e-24	1.30163e-22	ko03010
Glycine, serine and threonine metabolism	37	229	0.000226222	0.0143651	ko00260
Biosynthesis of amino acids	103	854	0.00060563	0.0256384	ko01230
Microbial metabolism in diverse environments	145	1291	0.00116211	0.0368968	ko01120
Carbon metabolism	108	939	0.00230724	0.058604	ko01200
Oxidative phosphorylation	69	563	0.00312921	0.0589455	ko00190
Valine, leucine and isoleucine degradation	39	282	0.00324896	0.0589455	ko00280
Valine, leucine and isoleucine biosynthesis	16	89	0.00454175	0.0721003	ko00290
Pyruvate metabolism	40	307	0.00807993	0.114017	ko00620
Biosynthesis of antibiotics	171	1644	0.01067	0.135509	ko01130
Lysine biosynthesis	7	31	0.0163463	0.180685	ko00300
Glyoxylate and dicarboxylate metabolism	34	265	0.0170726	0.180685	ko00630
Monobactam biosynthesis	6	26	0.0230703	0.212161	ko00261
Alanine, aspartate and glutamate metabolism	29	224	0.0233878	0.212161	ko00250
Arginine biosynthesis	19	139	0.0364388	0.308515	ko00220
Fatty acid metabolism	39	337	0.0482748	0.359704	ko01212
Protein processing in endoplasmic reticulum	87	830	0.0498907	0.359704	ko04141
Metabolic pathways	551	5924	0.0522418	0.359704	ko01100
Citrate cycle (TCA cycle)	34	291	0.055393	0.359704	ko00020
Photosynthesis - antenna proteins	4	17	0.05667	0.359704	ko00196
Propanoate metabolism	23	186	0.0615968	0.359704	ko00640
Glycolysis / Gluconeogenesis	43	387	0.0679882	0.359704	ko00010
Sphingolipid metabolism	17	131	0.0687141	0.359704	ko00600
Proteasome	33	287	0.0695847	0.359704	ko03050
2-Oxocarboxylic acid metabolism	27	228	0.070808	0.359704	ko01210
Fatty acid degradation	28	244	0.0903812	0.436372	ko00071
Biotin metabolism	9	62	0.0927719	0.436372	ko00780
Biosynthesis of unsaturated fatty acids	20	175	0.138951	0.60879	ko01040
Butanoate metabolism	12	97	0.145575	0.60879	ko00650
C5-Branched dibasic acid metabolism	5	32	0.146854	0.60879	ko00660
Aminoacyl-tRNA biosynthesis	27	248	0.148602	0.60879	ko00970
Fatty acid elongation	9	70	0.161452	0.640764	ko00062
Protein export	18	160	0.169997	0.654232	ko03060
Pentose phosphate pathway	18	161	0.17662	0.659728	ko00030
Synthesis and degradation of ketone bodies	5	35	0.191861	0.687424	ko00072
Nitrogen metabolism	14	123	0.195071	0.687424	ko00910
beta-Alanine metabolism	17	155	0.20641	0.687424	ko00410
Glycerophospholipid metabolism	27	259	0.20675	0.687424	ko00564
Carbon fixation in photosynthetic organisms	21	197	0.211099	0.687424	ko00710
Arginine and proline metabolism	20	188	0.22071	0.700753	ko00330
Caffeine metabolism	3	19	0.232149	0.719095	ko00232
RNA transport	66	686	0.243306	0.725058	ko03013
Biosynthesis of secondary metabolites	300	3283	0.245492	0.725058	ko01110
Fatty acid biosynthesis	14	131	0.264956	0.764759	ko00061
Histidine metabolism	9	81	0.284223	0.802141	ko00340
Arachidonic acid metabolism	10	92	0.292088	0.806416	ko00590
Peroxisome	36	372	0.303302	0.819313	ko04146
Selenocompound metabolism	11	104	0.309661	0.819313	ko00450
SNARE interactions in vesicular transport	14	138	0.332176	0.852274	ko04130
Glycerolipid metabolism	20	203	0.335541	0.852274	ko00561
Cysteine and methionine metabolism	32	335	0.344101	0.856879	ko00270
D-Arginine and D-ornithine metabolism	1	5	0.369854	0.903298	ko00472
Ether lipid metabolism	10	100	0.38773	0.929089	ko00565
Phagosome	36	389	0.406305	0.955569	ko04145
Phenylalanine, tyrosine and tryptophan biosynthesis	13	136	0.423535	0.97798	ko00400
Inositol phosphate metabolism	17	182	0.439628	0.997014	ko00562
Riboflavin metabolism	6	61	0.453679	1	ko00740
One carbon pool by folate	7	73	0.467244	1	ko00670
Porphyrin and chlorophyll metabolism	10	110	0.508924	1	ko00860
Taurine and hypotaurine metabolism	3	31	0.52322	1	ko00430
Photosynthesis	6	66	0.531887	1	ko00195
Lysine degradation	14	158	0.534044	1	ko00310
Sulfur metabolism	9	103	0.562649	1	ko00920
Cyanoamino acid metabolism	12	139	0.57514	1	ko00460
Phenylpropanoid biosynthesis	34	394	0.580608	1	ko00940
Pyrimidine metabolism	36	418	0.586432	1	ko00240
Tropane, piperidine and pyridine alkaloid biosynthesis	4	48	0.621726	1	ko00960
Ubiquinone and other terpenoid-quinone biosynthesis	12	144	0.625218	1	ko00130
Purine metabolism	47	556	0.6447	1	ko00230
RNA degradation	29	347	0.64896	1	ko03018
Folate biosynthesis	4	50	0.654133	1	ko00790
Isoquinoline alkaloid biosynthesis	4	51	0.66962	1	ko00950
Monoterpenoid biosynthesis	2	26	0.681668	1	ko00902
Tyrosine metabolism	13	163	0.689199	1	ko00350
RNA polymerase	13	163	0.689199	1	ko03020
Glycosphingolipid biosynthesis - ganglio series	1	13	0.699111	1	ko00604
Betalain biosynthesis	1	13	0.699111	1	ko00965
Thiamine metabolism	2	27	0.70179	1	ko00730
N-Glycan biosynthesis	12	153	0.707188	1	ko00510
Pantothenate and CoA biosynthesis	8	105	0.718299	1	ko00770
Glycosphingolipid biosynthesis - globo series	3	43	0.743738	1	ko00603
Tryptophan metabolism	11	146	0.750737	1	ko00380
alpha-Linolenic acid metabolism	17	222	0.764298	1	ko00592
Glycosaminoglycan degradation	2	31	0.771913	1	ko00531
Ascorbate and aldarate metabolism	9	128	0.806314	1	ko00053
Glutathione metabolism	25	329	0.811522	1	ko00480
Linoleic acid metabolism	5	76	0.811707	1	ko00591
Phenylalanine metabolism	9	129	0.813438	1	ko00360
Amino sugar and nucleotide sugar metabolism	26	345	0.827717	1	ko00520
Degradation of aromatic compounds	2	36	0.838989	1	ko01220
Phosphatidylinositol signaling system	12	172	0.839948	1	ko04070
Nicotinate and nicotinamide metabolism	5	82	0.860031	1	ko00760
Fructose and mannose metabolism	11	168	0.88508	1	ko00051
Other glycan degradation	3	58	0.896231	1	ko00511
ABC transporters	16	244	0.919695	1	ko02010
Zeatin biosynthesis	2	46	0.922401	1	ko00908
Ribosome biogenesis in eukaryotes	26	376	0.92499	1	ko03008
Sulfur relay system	2	47	0.928006	1	ko04122
Galactose metabolism	9	154	0.93409	1	ko00052
Circadian rhythm - plant	4	83	0.942271	1	ko04712
Starch and sucrose metabolism	32	469	0.952842	1	ko00500
Glycosylphosphatidylinositol(GPI)-anchor biosynthesis	2	53	0.95437	1	ko00563
Diterpenoid biosynthesis	4	87	0.954907	1	ko00904
Regulation of autophagy	8	148	0.955554	1	ko04140
Stilbenoid, diarylheptanoid and gingerol biosynthesis	2	56	0.963802	1	ko00945
Other types of O-glycan biosynthesis	1	36	0.964152	1	ko00514
Carotenoid biosynthesis	3	75	0.966691	1	ko00906
mRNA surveillance pathway	25	396	0.973932	1	ko03015
Limonene and pinene degradation	1	41	0.977436	1	ko00903
Endocytosis	41	615	0.980197	1	ko04144
Terpenoid backbone biosynthesis	7	149	0.980931	1	ko00900
Pentose and glucuronate interconversions	9	186	0.986339	1	ko00040
Cutin, suberine and wax biosynthesis	1	47	0.987056	1	ko00073
Base excision repair	3	90	0.988571	1	ko03410
Vitamin B6 metabolism	1	49	0.989245	1	ko00750
Brassinosteroid biosynthesis	1	61	0.996464	1	ko00905
Flavonoid biosynthesis	3	109	0.997234	1	ko00941
Basal transcription factors	5	149	0.997615	1	ko03022
Steroid biosynthesis	3	116	0.998383	1	ko00100
Ubiquitin mediated proteolysis	26	486	0.99867	1	ko04120
Nucleotide excision repair	5	181	0.999749	1	ko03420
Mismatch repair	1	95	0.999849	1	ko03430
Plant-pathogen interaction	14	363	0.99994	1	ko04626
Spliceosome	47	862	0.999947	1	ko03040
Homologous recombination	1	114	0.999974	1	ko03440
DNA replication	1	118	0.999982	1	ko03030
Plant hormone signal transduction	6	307	1	1	ko04075

## Sheet: TC2
Pathway	Candidate genes with pathway annotation in TC2 group(4669)	All genes with pathway annotation(15542)	Pvalue	Qvalue	Pathway ID
Linoleic acid metabolism	47	76	9.09122e-09	1.21822e-06	ko00591
Phenylpropanoid biosynthesis	155	394	4.18205e-05	0.00280197	ko00940
Steroid biosynthesis	53	116	0.000259089	0.0115727	ko00100
Terpenoid backbone biosynthesis	64	149	0.000536748	0.017981	ko00900
Biosynthesis of secondary metabolites	1058	3283	0.00117872	0.0315896	ko01110
Arachidonic acid metabolism	40	92	0.00423793	0.094647	ko00590
Metabolic pathways	1850	5924	0.00596925	0.110749	ko01100
Cysteine and methionine metabolism	122	335	0.00661187	0.110749	ko00270
Diterpenoid biosynthesis	37	87	0.00886618	0.132008	ko00904
Photosynthesis - antenna proteins	10	17	0.0127802	0.160698	ko00196
Amino sugar and nucleotide sugar metabolism	123	345	0.013462	0.160698	ko00520
Biosynthesis of antibiotics	533	1644	0.0143908	0.160698	ko01130
Biosynthesis of amino acids	279	854	0.0467359	0.481739	ko01230
Ribosome	581	1842	0.0712967	0.599921	ko03010
Galactose metabolism	55	154	0.0744089	0.599921	ko00052
Flavone and flavonol biosynthesis	12	27	0.0803495	0.599921	ko00944
Sulfur metabolism	38	103	0.0804515	0.599921	ko00920
Glycine, serine and threonine metabolism	79	229	0.0805865	0.599921	ko00260
Valine, leucine and isoleucine biosynthesis	33	89	0.0923672	0.651432	ko00290
Isoquinoline alkaloid biosynthesis	20	51	0.102338	0.655744	ko00950
Cyanoamino acid metabolism	49	139	0.106176	0.655744	ko00460
Non-homologous end-joining	13	31	0.107659	0.655744	ko03450
Glycosphingolipid biosynthesis - globo series	17	43	0.117779	0.686188	ko00603
Selenocompound metabolism	37	104	0.130268	0.727328	ko00450
Regulation of autophagy	51	148	0.138683	0.738116	ko04140
Arginine biosynthesis	48	139	0.143217	0.738116	ko00220
2-Oxocarboxylic acid metabolism	76	228	0.154004	0.742156	ko01210
Carbon fixation in photosynthetic organisms	66	197	0.161406	0.742156	ko00710
D-Arginine and D-ornithine metabolism	3	5	0.163591	0.742156	ko00472
Glycosphingolipid biosynthesis - ganglio series	6	13	0.166154	0.742156	ko00604
One carbon pool by folate	26	73	0.179698	0.763032	ko00670
Other glycan degradation	21	58	0.187541	0.763032	ko00511
Lysine biosynthesis	12	31	0.193605	0.763032	ko00300
Taurine and hypotaurine metabolism	12	31	0.193605	0.763032	ko00430
Monobactam biosynthesis	10	26	0.230792	0.845511	ko00261
Spliceosome	269	862	0.232153	0.845511	ko03040
Photosynthesis	23	66	0.233462	0.845511	ko00195
Phenylalanine, tyrosine and tryptophan biosynthesis	45	136	0.244794	0.856716	ko00400
Fatty acid elongation	24	70	0.256089	0.856716	ko00062
Other types of O-glycan biosynthesis	13	36	0.265078	0.856716	ko00514
RNA degradation	110	347	0.265288	0.856716	ko03018
Protein export	52	160	0.273453	0.856716	ko03060
Ascorbate and aldarate metabolism	42	128	0.274916	0.856716	ko00053
alpha-Linolenic acid metabolism	71	222	0.285018	0.868008	ko00592
Phenylalanine metabolism	42	129	0.295077	0.878675	ko00360
Nitrogen metabolism	40	123	0.304034	0.885663	ko00910
N-Glycan biosynthesis	49	153	0.323241	0.92158	ko00510
Caffeine metabolism	7	19	0.335897	0.937712	ko00232
C5-Branched dibasic acid metabolism	11	32	0.357807	0.978493	ko00660
Phagosome	120	389	0.381294	0.999465	ko04145
Sphingolipid metabolism	41	131	0.408599	0.999465	ko00600
Stilbenoid, diarylheptanoid and gingerol biosynthesis	18	56	0.414479	0.999465	ko00945
Peroxisome	114	372	0.418049	0.999465	ko04146
mRNA surveillance pathway	121	396	0.429583	0.999465	ko03015
Cutin, suberine and wax biosynthesis	15	47	0.44353	0.999465	ko00073
Sesquiterpenoid and triterpenoid biosynthesis	7	21	0.45114	0.999465	ko00909
Tyrosine metabolism	50	163	0.459141	0.999465	ko00350
Ribosome biogenesis in eukaryotes	114	376	0.472392	0.999465	ko03008
Microbial metabolism in diverse environments	389	1291	0.481701	0.999465	ko01120
Glyoxylate and dicarboxylate metabolism	80	265	0.50241	0.999465	ko00630
Nicotinate and nicotinamide metabolism	25	82	0.506494	0.999465	ko00760
Carbapenem biosynthesis	1	2	0.51059	0.999465	ko00332
Carbon metabolism	282	939	0.515471	0.999465	ko01200
Vitamin B6 metabolism	15	49	0.519065	0.999465	ko00750
Folate biosynthesis	15	50	0.555828	0.999465	ko00790
Betalain biosynthesis	4	13	0.580737	0.999465	ko00965
Anthocyanin biosynthesis	2	6	0.580749	0.999465	ko00942
Pyruvate metabolism	91	307	0.582911	0.999465	ko00620
Basal transcription factors	44	149	0.585189	0.999465	ko03022
Glycosaminoglycan degradation	9	31	0.615591	0.999465	ko00531
Ubiquinone and other terpenoid-quinone biosynthesis	42	144	0.621852	0.999465	ko00130
Pentose phosphate pathway	47	161	0.622558	0.999465	ko00030
Purine metabolism	164	556	0.628252	0.999465	ko00230
Biosynthesis of unsaturated fatty acids	51	175	0.630768	0.999465	ko01040
Proteasome	84	287	0.635275	0.999465	ko03050
Synthesis and degradation of ketone bodies	10	35	0.637599	0.999465	ko00072
Phosphatidylinositol signaling system	50	172	0.63811	0.999465	ko04070
Citrate cycle (TCA cycle)	85	291	0.644194	0.999465	ko00020
RNA transport	202	686	0.650225	0.999465	ko03013
RNA polymerase	47	163	0.66068	0.999465	ko03020
Fatty acid metabolism	98	337	0.671094	0.999465	ko01212
Glucosinolate biosynthesis	2	7	0.671509	0.999465	ko00966
Riboflavin metabolism	17	61	0.69016	0.999465	ko00740
Brassinosteroid biosynthesis	17	61	0.69016	0.999465	ko00905
Propanoate metabolism	53	186	0.703929	0.999465	ko00640
Monoterpenoid biosynthesis	7	26	0.705254	0.999465	ko00902
SNARE interactions in vesicular transport	39	138	0.706335	0.999465	ko04130
Ether lipid metabolism	28	100	0.707377	0.999465	ko00565
Starch and sucrose metabolism	136	469	0.707837	0.999465	ko00500
Ubiquitin mediated proteolysis	141	486	0.708327	0.999465	ko04120
Plant hormone signal transduction	88	307	0.722067	0.999465	ko04075
Tropane, piperidine and pyridine alkaloid biosynthesis	13	48	0.722794	0.999465	ko00960
Tryptophan metabolism	41	146	0.726329	0.999465	ko00380
Lipoic acid metabolism	2	8	0.745585	0.999465	ko00785
Flavonoid biosynthesis	30	109	0.749408	0.999465	ko00941
Histidine metabolism	22	81	0.751631	0.999465	ko00340
Glycosylphosphatidylinositol(GPI)-anchor biosynthesis	14	53	0.76326	0.999465	ko00563
Zeatin biosynthesis	12	46	0.769353	0.999465	ko00908
Valine, leucine and isoleucine degradation	79	282	0.791603	0.999465	ko00280
Fructose and mannose metabolism	46	168	0.798853	0.999465	ko00051
Inositol phosphate metabolism	50	182	0.799134	0.999465	ko00562
Alanine, aspartate and glutamate metabolism	62	224	0.80169	0.999465	ko00250
Fatty acid biosynthesis	35	131	0.823124	0.999465	ko00061
Carotenoid biosynthesis	19	75	0.845843	0.999465	ko00906
Pantothenate and CoA biosynthesis	27	105	0.859928	0.999465	ko00770
Thiamine metabolism	6	27	0.865408	0.999465	ko00730
Glycerophospholipid metabolism	70	259	0.872489	0.999465	ko00564
Biotin metabolism	15	62	0.875392	0.999465	ko00780
Sulfur relay system	11	47	0.877424	0.999465	ko04122
Glycolysis / Gluconeogenesis	106	387	0.887189	0.999465	ko00010
Degradation of aromatic compounds	8	36	0.888921	0.999465	ko01220
beta-Alanine metabolism	40	155	0.894535	0.999465	ko00410
Butanoate metabolism	24	97	0.896679	0.999465	ko00650
Nucleotide excision repair	47	181	0.901822	0.999465	ko03420
Glycerolipid metabolism	53	203	0.905799	0.999465	ko00561
Limonene and pinene degradation	9	41	0.906939	0.999465	ko00903
Protein processing in endoplasmic reticulum	232	830	0.918191	0.999465	ko04141
Aminoacyl-tRNA biosynthesis	65	248	0.920153	0.999465	ko00970
Pyrimidine metabolism	113	418	0.92237	0.999465	ko00240
Arginine and proline metabolism	48	188	0.926388	0.999465	ko00330
Circadian rhythm - plant	19	83	0.94193	0.999465	ko04712
Lysine degradation	39	158	0.943243	0.999465	ko00310
Porphyrin and chlorophyll metabolism	26	110	0.945069	0.999465	ko00860
Glutathione metabolism	85	329	0.960795	0.999465	ko00480
Base excision repair	20	90	0.962091	0.999465	ko03410
DNA replication	26	118	0.980009	0.999465	ko03030
Mismatch repair	20	95	0.98154	0.999465	ko03430
Fatty acid degradation	59	244	0.982913	0.999465	ko00071
Pentose and glucuronate interconversions	43	186	0.985995	0.999465	ko00040
Endocytosis	161	615	0.98607	0.999465	ko04144
Oxidative phosphorylation	146	563	0.98738	0.999465	ko00190
Homologous recombination	24	114	0.988342	0.999465	ko03440
ABC transporters	54	244	0.997886	0.999465	ko02010
Plant-pathogen interaction	82	363	0.999465	0.999465	ko04626
